# Supplementary material for: Transmission from vaccinated individuals in a large SARS-CoV-2 Delta variant outbreak
Source: Cell. 2022 Feb 3;185(3):485–492.e10. doi: 10.1016/j.cell.2021.12.027 (PMC8695126; doi:10.1016/j.cell.2021.12.027)
Supplement: Table S1. Acknowledgement table of GISAID data contributors of genome sequences used for phylogenetic tree reconstruction, related to Figure 2 [file mmc1.xlsx]

## Sheet: Sheet1
We gratefully acknowledge the following authors from the originating laboratories responsible for obtaining the specimens as well as the submitting laboratories where the genome data were generated and shared via GISAID and GenBank.
strain	authors	gisaid_epi_isl	genbank_accession	originating_lab	submitting_lab
Wuhan-Hu-1/2019	Wu et al	EPI_ISL_402125	MN908947	?	?
Wuhan/WH01/2019	Hunter et al	EPI_ISL_406798	LR757998	BGI, Institute of Microbiology, Chinese Academy of Sciences, Shandong First Medical University and General Hospital of Central Theater Command of People's Liberation Army of China	Beijing Genome Institute
Wuhan/IPBCAMS-WH-01/2019	Ren et al	EPI_ISL_402123	MT019529	?	?
Wuhan/IPBCAMS-WH-02/2019	Ren et al	EPI_ISL_403931	MT019530	?	?
USA/MA-CDC-MA1/2020	Paden et al	EPI_ISL_409067		?	?
USA/CA-CDC-CA3/2020	Queen et al	EPI_ISL_408008		?	?
CHN/Hefei-624/2020	Cheng et al	?	MZ824644	?	?
GBR/Mediap13.1/2020	Szemiel et al	?	OK041132	MRC-University of Glasgow Centre for Virus Research	MRC-University of Glasgow Centre for Virus Research
CHN/Meizhou/2020	Guo et al	?	MT856370	?	?
HongKong/HKPU-00025/2020	Siu et al	EPI_ISL_2710829	MZ266374	?	?
USA/CA-CDC-CA1/2020	Uehara et al	EPI_ISL_406034		?	?
USA/COVID20-0048/2020	Flores et al	EPI_ISL_491102	MT764177	?	?
USA/MD-MDH-0026/2020	Keller et al	EPI_ISL_481272	MT704126	?	?
CHN/233/2020	Li et al	EPI_ISL_413520	MT135043	?	?
CHN/Beijing_IME-BJ03/2020	Fan et al	EPI_ISL_424357	MT291833	?	?
USA/FL-BPHL-0393/2020	Schmedes et al	EPI_ISL_489802	MT757005	Florida Bureau of Public Health Laboratories	FLDOH
AUS/TAS95/2020	Sait et al	?	MT973424	Royal Hobart Hospital Microbiology Department	The Peter Doherty Institute for Infection and Immunity
AUS/VIC07/2020	Seemann et al	?	MT450924	Victorian Infectious Diseases Reference Laboratory (VIDRL)	The Peter Doherty Institute for Infection and Immunity
KEN/C7580/2020	Githinji et al	EPI_ISL_568843	MW751305	?	?
UGA/MAKCHScov29/2021	Mwesigwa et al	?	MZ287357	?	?
AUS/VIC13/2020	Seemann et al	?	MT450930	Victorian Infectious Diseases Reference Laboratory (VIDRL)	The Peter Doherty Institute for Infection and Immunity
KOR/KCDC05-NCCP43327/2020	Kim et al	EPI_ISL_812957	MW466792	?	?
BEL/GHB-03021/2020	Baggen et al	?	MW368439	?	?
USA/WA1/2020	Greninger et al	EPI_ISL_2716428	MZ433205	?	?
USA/WA-S257/2020	Nickerson et al	EPI_ISL_430295	MT632542	Washington State Department of Health	Seattle Flu Study submission group
USA/TN-QDX-2686/2020	Rosenthal et al	EPI_ISL_605057	MW191492	Quest Diagnostics	Quest Diagnostics
USA/NV-QDX-757/2020	Rosenthal et al	EPI_ISL_571549	MW064847	Quest Diagnostics	Quest Diagnostics
USA/MA-DPH-00009/2020	Lemieux et al	EPI_ISL_791516	MT873313	Massachusetts Department of Public Health	?
USA/CA-QDX-1905/2020	Rosenthal et al	EPI_ISL_604196	MW190631	Quest Diagnostics	Quest Diagnostics
USA/IL-RUSH-COVID-0058/2020	Forberg et al	EPI_ISL_2896808	MZ363506	?	?
USA/MA_MGH_00071/2020	Lemieux et al	EPI_ISL_460446	MT520521	Massachusetts General Hospital	?
USA/WA4-UW2/2020	Roychoudhury et al	EPI_ISL_413455	MT163717	?	?
USA/WA-S2451/2020	Nickerson et al	EPI_ISL_497083	MT831896	Washington State Department of Health	Seattle Flu Study submission group
USA/CA-CZB-1157/2020	CZB Cliahub Consortium et al	EPI_ISL_454618	MT533215	?	?
USA/USA-KY-9A10/2020	Rouchka et al	EPI_ISL_468064	MT365026	?	?
USA/CA-CZB-1594/2020	CZB Cliahub Consortium et al	EPI_ISL_468524	MT628247	?	?
CHN/IQTC02/2020	Shi et al	?	MT123291	?	?
Guangzhou/IQTC05/2020	Sun et al	EPI_ISL_444273	MT446312	?	?
AUS/VIC14/2020	Seemann et al	?	MT450931	Victorian Infectious Diseases Reference Laboratory (VIDRL)	The Peter Doherty Institute for Infection and Immunity
USA/WI-CDC-WI1/2020	Zhang et al	EPI_ISL_408670		?	?
HongKong/90_VM20002907/2020	Sit et al	EPI_ISL_414517	MT215195	?	?
AUS/VIC01/2020	Caly et al	EPI_ISL_406844	MT007544	Monash Medical Centre	The Peter Doherty Institute for Infection and Immunity
CHN/HN01/2020	Li et al	EPI_ISL_605929	MT412338	?	?
AUS/VIC03/2020	Seemann et al	?	MT450920	Victorian Infectious Diseases Reference Laboratory (VIDRL)	The Peter Doherty Institute for Infection and Immunity
CHN/P5-SARS-CoV-2/2020	Qiu et al	?	MW011763	?	?
Finland/FIN-1-VE6-P2/2020	Cantuti-Castelvetri et al	?	MW718192	?	?
USA/CA-CDPH-UC4/2020	Deng et al	EPI_ISL_413561	MT419832	?	?
HongKong/Case0440/2020	Siu et al	?	MW181710	?	?
HongKong/HKPU-00040/2020	Siu et al	?	MZ266389	?	?
USA/CA-CDC-CA6/2020	Zhang et al	EPI_ISL_410044		?	?
KOR/KCDC12/2020	Kim et al	EPI_ISL_412872	MT134009	?	?
KAZ/KZ_Almaty/2020	Burashev et al	EPI_ISL_2604957	MZ379258	?	?
HongKong/HKPU-00039/2020	Siu et al	?	MZ266388	?	?
Wuhan/IPBCAMS-WH-04/2019	Ren et al	EPI_ISL_403929	MT019532	?	?
NZL/20VR0174/2020	Geoghegan et al	EPI_ISL_413490	MZ331872	?	Institute of Environmental Science and Research
PAK/AKUs58/2020	Ghanchi et al	?	MW433736	?	?
IND/nimh-10559/2020	Pattabiraman et al	EPI_ISL_486400	MW193967	?	?
Japan/Hu_DP_Kng_19-031/2020	Hishiki et al	EPI_ISL_420889	LC534418	?	?
AUS/NT01/2020	Caly et al	?	MT641645	Royal Darwin Hospital	The Peter Doherty Institute for Infection and Immunity
AUS/NT04/2020	Caly et al	?	MT641647	Royal Darwin Hospital	The Peter Doherty Institute for Infection and Immunity
SLE/KGH-G-8604/2020	Goba et al	EPI_ISL_512814	MT872493	Kenema Government Hospital	Kenema Government Hospital
IND/GBRC96/2020	Patel et al	?	MT509496	?	?
NZL/20VR3186/2020	Geoghegan et al	EPI_ISL_579474	MZ332467	?	Institute of Environmental Science and Research
USA/MD-HP00032/2020	Thielen et al	EPI_ISL_438225	MT509468	Johns Hopkins Pathology	JHU SARS-CoV-2 Genome Sequencing
England/CAMB-84778/2020	Meredith et al	EPI_ISL_440514	FR996789	Department of Pathology, University of Cambridge	Wellcome Sanger Institute
BRA/SP02/2020	Amgarten et al	?	MT126808	?	?
USA/AK011/2020	DeRonde et al	EPI_ISL_431014	MT477838	?	?
NZL/20VR0769/2020	Geoghegan et al	EPI_ISL_579118	MZ331889	?	Institute of Environmental Science and Research
AUS/SA01/2020	Caly et al	?	MT745746	Victorian Infectious Diseases Reference Laboratory (VIDRL)	The Peter Doherty Institute for Infection and Immunity
AUS/SA03/2020	Caly et al	?	MT745748	Victorian Infectious Diseases Reference Laboratory (VIDRL)	The Peter Doherty Institute for Infection and Immunity
ITA/TUS-C198/2020	Di Pilato et al	EPI_ISL_738194	MW530511	?	University of Genoa
AUS/VIC1048/2020	Seemann et al	EPI_ISL_430562	MT451718	Victorian Infectious Diseases Reference Laboratory (VIDRL)	The Peter Doherty Institute for Infection and Immunity
AUS/VIC787/2020	Seemann et al	?	MT451551	Microbiological Diagnostic Unit Public Health Laboratory	The Peter Doherty Institute for Infection and Immunity
PER/Peru-10/2020	Padilla-Rojas et al	EPI_ISL_415787	MT263074	?	?
USA/GA-CDC-2742/2020	Tao et al	EPI_ISL_419557		?	?
HG994197	?	?	HG994197	WSSE	COVID-HUB-PL
AUS/VIC37/2020	Seemann et al	?	MT450952	Victorian Infectious Diseases Reference Laboratory (VIDRL)	The Peter Doherty Institute for Infection and Immunity
AUS/VIC908/2020	Caly et al	?	MT641712	Victorian Infectious Diseases Reference Laboratory (VIDRL)	The Peter Doherty Institute for Infection and Immunity
LR963422	Alikhan et al	EPI_ISL_647980	LR963422	National Microbiology Reference Laboratory	Quadram Institute Bioscience
LR963399	Alikhan et al	EPI_ISL_644803	LR963399	National Microbiology Reference Laboratory	Quadram Institute Bioscience
AUS/VIC616/2020	Seemann et al	?	MT451424	Victorian Infectious Diseases Reference Laboratory (VIDRL)	The Peter Doherty Institute for Infection and Immunity
AUS/VIC123/2020	Seemann et al	?	MT451032	Microbiological Diagnostic Unit Public Health Laboratory	The Peter Doherty Institute for Infection and Immunity
England/LEED-2A9B60/2020	Macfarlane-Smith et al	EPI_ISL_538937	OA971519	Leeds Teaching Hospitals NHS Trust and Public Health England, National Infection Service (Leeds laboratory)	Wellcome Sanger Institute
AUS/VIC705/2020	Seemann et al	?	MT451491	Victorian Infectious Diseases Reference Laboratory (VIDRL)	The Peter Doherty Institute for Infection and Immunity
AUS/VIC508/2020	Seemann et al	?	MT451357	Victorian Infectious Diseases Reference Laboratory (VIDRL)	The Peter Doherty Institute for Infection and Immunity
PER/covper064/2020	Juscamayta et al	?	MW030204	?	?
BLZ/CDC-6846/2020	Zhang et al	EPI_ISL_509712		?	?
BLZ/CDC-6840/2020	Zhang et al	EPI_ISL_509711		?	?
USA/DW028_F11_1_2/2020	Rouchka et al	?	MZ472096	?	?
Northern_Ireland/QEUH-96EE76/2020	VanSteenhouse et al	EPI_ISL_822332	OD929276	Lighthouse Lab in Glasgow	Wellcome Sanger Institute
Japan/Donner82/2020	Kosaki et al	EPI_ISL_644986	BS000760	?	?
Japan/Donner50/2020	Kosaki et al	EPI_ISL_644955	BS000729	?	?
Japan/Donner205/2020	Kosaki et al	EPI_ISL_915395	BS000877	?	?
Japan/Donner357/2020	Kosaki et al	EPI_ISL_1973215	BS001028	?	?
Japan/Donner92/2020	Kosaki et al	EPI_ISL_644996	BS000770	?	?
BRA/MT21774/2020	Ferreira et al	?	MW962307	?	?
BRA/HIAE-SP04/2020	Malta et al	EPI_ISL_486429	MT738173	?	?
BRA/MASP2C844R2/2020	Sacchi et al	?	MW592707	?	?
USA/MA-CDC-STM-000028441/2021	Cook et al	EPI_ISL_1340338	MW808847	?	?
BRA/1431/2021	Pylro et al	EPI_ISL_2106183	MZ169912	?	?
BRA/1441/2021	Pylro et al	EPI_ISL_2106186	MZ169913	?	?
USA/VI-CDC-STM-000005664/2021	Cook et al	EPI_ISL_966962	MW586220	?	?
MEX/138227/2021	Vega-Magana et al	?	MW884225	?	?
MEX/139093/2021	Vega-Magana et al	EPI_ISL_1360412	MW884227	?	?
MEX/145365/2021	Vega-Magana et al	EPI_ISL_1360409	MW884221	?	?
Scotland/EDB6418/2020	McHugh et al	EPI_ISL_487729	OA964202	Virology Department, Royal Infirmary of Edinburgh, NHS Lothian / School of Biological Sciences, University of Edinburgh	Wellcome Sanger Institute
England/ALDP-95A499/2020	Wynn et al	EPI_ISL_553573	OA975720	Lighthouse Lab in Alderley Park	Wellcome Sanger Institute
PER/covper071/2020	Juscamayta et al	?	MW030211	?	?
MEX/173/2020	Araiza-Rodriguez et al	?	MZ643422	?	?
MEX/SEARCH-3639-SLR/2020	SEARCH Alliance et al	?	MW315216	?	?
USA/MA-CDCBI-CRSP_NWSBNGM6I2BHDDRQ/2021	Lemieux et al	EPI_ISL_2192916	MZ256837	Broad Institute Clinical Research Sequencing Platform	Broad Institute Genomic Center for Infectious Diseases
SLE/nmimr-SLE-SARS-CoV-2-SLSEQ16/2021	Campbell et al	?	MZ149979	?	?
SLE/nmimr-SLE-SARS-CoV-2-SLSEQ14/2021	Campbell et al	?	MZ149978	?	?
PER/covper062/2020	Juscamayta et al	?	MW030202	?	?
MEX/10932/2020	Araiza-Rodriguez et al	?	MZ643442	?	?
MEX/14214/2020	Araiza-Rodriguez et al	?	MZ643458	?	?
MEX/11398/2020	Araiza-Rodriguez et al	?	MZ643445	?	?
MEX/126/2020	Araiza-Rodriguez et al	?	MZ643420	?	?
USA/MA-Broad_CRSP-00054/2021	Lemieux et al	EPI_ISL_1121666	MW687366	Broad Institute Clinical Research Sequencing Platform	Broad Institute Genomic Center for Infectious Diseases
USA/MA-MGH-04050/2021	Lemieux et al	EPI_ISL_1121770	MW687485	Massachusetts General Hospital	Broad Institute Genomic Center for Infectious Diseases
USA/VT-CDC-2-4043741/2021	Sheth et al	EPI_ISL_1446674	MW850083	?	?
USA/MA-CDC-STM-000018470/2021	Howard et al	?	MW941796	?	?
USA/IL-UW-857/2020	Moreno et al	EPI_ISL_509800	MT846547	?	?
USA/WI-UW-2371/2020	Moreno et al	EPI_ISL_728137	MW403653	?	?
MEX/75/2020	Araiza-Rodriguez et al	?	MZ643410	?	?
USA/CO-CDC-FG-019133/2021	Howard et al	EPI_ISL_1613770	MW933227	?	?
USA/TN-CDC-ASC210004357/2021	Howard et al	EPI_ISL_1445890	MW851614	?	?
USA/FL-CDC-STM-000017861/2021	Howard et al	?	MW942069	?	?
USA/TN-CDC-ASC210011592/2021	Howard et al	EPI_ISL_1563506	MW995106	?	?
USA/UT-UPHL-210729983031/2021	Linares-Perdomo et al	EPI_ISL_3263175	MZ746652	Utah Public Health Laboratory	Utah Public Health Laboratory Infectious Disease submission group
USA/DE-CDC-LC0011716/2021	Cook et al	EPI_ISL_1038557	MW643592	?	?
USA/PR-CDC-2-4195379/2021	Sheth et al	EPI_ISL_1711689	MZ028664	?	?
USA/MA-CDC-QDX23087943/2021	Howard et al	EPI_ISL_1479755	MW864404	?	?
MEX/B.C.-NHRC-OID_843677/2021	Pan et al	EPI_ISL_2566355	MZ375855	?	?
EGY/EGY_CCHE57357_A_67/2020	Hatem et al	EPI_ISL_812837	MW467472	?	?
PER/covper061/2020	Juscamayta et al	?	MW030201	?	?
AUS/VIC1020/2020	Seemann et al	EPI_ISL_430492	MT451700	Victorian Infectious Diseases Reference Laboratory (VIDRL)	The Peter Doherty Institute for Infection and Immunity
England/BRIS-125B30/2020	Hutchings et al	EPI_ISL_443789	OU413327	PHE South West Regional Laboratory, National Infection Service	Wellcome Sanger Institute
England/BRIS-1853CC3/2020	Hutchings et al	EPI_ISL_492310	OA966416	PHE South West Regional Laboratory, National Infection Service	Wellcome Sanger Institute
England/ALDP-676236/2020	Wynn et al	EPI_ISL_558077	OA980121	Lighthouse Lab in Alderley Park	Wellcome Sanger Institute
AUS/VIC1383/2020	Caly et al	EPI_ISL_456420	MT612116	Victorian Infectious Diseases Reference Laboratory (VIDRL)	The Peter Doherty Institute for Infection and Immunity
EGY/CUNCI-HGC10I010/2020	Zekri et al	EPI_ISL_907090	MW547487	?	?
EGY/EGY_CCHE57357_A_31/2020	Hatem et al	EPI_ISL_812807	MW467442	?	?
EGY/PHARCO-ARMY62/2021	Helmy et al	EPI_ISL_1936322	MW831588	?	?
EGY/CCHE57357_W3_A141/2021	Hatem et al	?	OK001932	?	?
EGY/CCHE57357_W3_A128/2021	Hatem et al	?	OK001920	?	?
EGY/CCHE57357_W3_A153/2021	Hatem et al	?	OK001944	?	?
EGY/CCHE57357_W3_A145/2021	Hatem et al	?	OK001936	?	?
EGY/CCHE57357_W3_A151/2021	Hatem et al	?	OK001942	?	?
EGY/CCHE57357_Wave_3_A033/2021	Hatem et al	EPI_ISL_2566489	MZ380264	?	?
EGY/CCHE57357_Wave_3_A021/2021	Hatem et al	EPI_ISL_2566481	MZ380256	?	?
EGY/CCHE57357_Wave_3_A028/2021	Hatem et al	EPI_ISL_2566485	MZ380260	?	?
PER/un-CDC-3958462-001/2020	Kelleher et al	EPI_ISL_2379238	MZ323726	?	?
PER/un-CDC-3959175-001/2020	Kelleher et al	EPI_ISL_2379243	MZ323731	?	?
PER/un-CDC-3958043-001/2020	Kelleher et al	EPI_ISL_2379241	MZ323729	?	?
PER/un-CDC-4033329-001/2020	Kelleher et al	EPI_ISL_2379244	MZ323733	?	?
PER/un-CDC-4033364-001/2020	Kelleher et al	EPI_ISL_2379246	MZ323735	?	?
PER/covper001/2020	Juscamayta et al	?	MW030232	?	?
TUN/TUN_ADAGE_16-18212/2020	Souissi et al	EPI_ISL_710540	MW452533	?	?
PER/un-CDC-4051683-001/2021	Li et al	EPI_ISL_1593728	MW938099	?	?
PER/un-CDC-3958735-001/2020	Kelleher et al	EPI_ISL_2379242	MZ323730	?	?
EGY/Egypt-Army-Thirdwave-308/2021	Seadawy et al	?	MZ087799	?	?
PER/un-CDC-4051671-001/2021	Li et al	EPI_ISL_1591087	MW938091	?	?
PER/UPCH_cov0462/2021	Romero et al	EPI_ISL_1629802	MZ275297	Instituto de Medicina Tropical Alexander Von Humboldt, Universidad Peruana Cayetano Heredia	Universidad Peruana Cayetano Heredia
PER/un-CDC-4051672-001/2021	Li et al	EPI_ISL_1591088	MW938092	?	?
PER/un-CDC-4051687-001/2021	Li et al	EPI_ISL_1591094	MW938100	?	?
PER/UPCH_cov0434/2021	Romero et al	EPI_ISL_1629788	MZ275289	Laboratorio de Referencia Nacional de Virus Respiratorios, Instituto Nacional de Salud Peru	Universidad Peruana Cayetano Heredia
PER/UPCH_cov0438/2021	Romero et al	EPI_ISL_1629790	MZ275290	Laboratorio de Referencia Nacional de Virus Respiratorios, Instituto Nacional de Salud Peru	Universidad Peruana Cayetano Heredia
PER/UPCH_cov0468/2021	Romero et al	EPI_ISL_1629806	MZ275301	Instituto de Medicina Tropical Alexander Von Humboldt, Universidad Peruana Cayetano Heredia	Universidad Peruana Cayetano Heredia
USA/TX-DSHS-5942/2021	Pokharel et al	EPI_ISL_1807291	MZ065144	Texas Department of State Health Services	Texas Department of State Health Services-SARS-CoV-2 submission group
USA/AR-CDC-QDX22727832/2021	Cook et al	EPI_ISL_1314561	MW793052	?	?
CHL/Santiago-5120618/2020	Barriga et al	?	MW672143	?	?
CHL/2020-23741/2020	Gaete et al	EPI_ISL_468752	MT670013	?	?
CHL/Santiago-PUC_MVL_0022/2020	Direct Submission et al	EPI_ISL_801613	MW365200	?	?
BRA/MT21770/2020	Ferreira et al	EPI_ISL_1550388	MW962308	?	?
CHL/Santiago-PUC_MVL_0015/2020	Direct Submission et al	EPI_ISL_801606	MW365190	?	?
CHL/Santiago-PUC_MVL_0021/2020	Direct Submission et al	EPI_ISL_801612	MW365201	?	?
CHL/Santiago-PUC_MVL_0059/2020	Direct Submission et al	EPI_ISL_801647	MW365153	?	?
CHL/Santiago-PUC_MVL_0079/2020	Direct Submission et al	EPI_ISL_801663	MW365145	?	?
NZL/20VR2657/2020	Geoghegan et al	EPI_ISL_579324	MZ332305	?	Institute of Environmental Science and Research
BRA/6439cm/2020	Herlinger et al	EPI_ISL_3461443	MT846410	?	?
Homosapines/BRA/hCoV_19_Brazil_RJ_FIOCRUZ_LABMOF_69/2020	Tort et al	?	MZ191508	?	?
CHL/Santiago-PUC_MVL_0159/2020	Direct Submission et al	EPI_ISL_801696	MW364996	?	?
CHL/Santiago-PUC_MVL_0230/2020	Direct Submission et al	EPI_ISL_801734	MW365113	?	?
CHL/Santiago-PUC_MVL_0228/2020	Direct Submission et al	EPI_ISL_801732	MW365100	?	?
CHL/Santiago-PUC_MVL_0450/2020	Direct Submission et al	EPI_ISL_801824	MW365015	?	?
KEN/C26221/2020	Githinji et al	EPI_ISL_806681	MW751400	?	?
KEN/C24052/2020	Githinji et al	EPI_ISL_806624	MW751344	?	?
KEN/C24022/2020	Githinji et al	EPI_ISL_806623	MW751343	?	?
KEN/C27763/2020	Githinji et al	EPI_ISL_806630	MW751350	?	?
KEN/C30062/2020	Githinji et al	?	MW751092	?	?
CHL/Santiago-5082642/2020	Barriga et al	?	MW672172	?	?
CHL/Santiago-5122666/2020	Barriga et al	?	MW672162	?	?
CHL/Santiago-PUC_MVL_0379/2020	Direct Submission et al	EPI_ISL_801795	MW365046	?	?
CHL/Santiago-5120617/2020	Barriga et al	?	MW672140	?	?
CHL/Santiago-PUC_MVL_0523/2020	Direct Submission et al	EPI_ISL_801843	MW365296	?	?
CHL/Santiago-PUC_MVL_0366/2020	Direct Submission et al	EPI_ISL_801791	MW365062	?	?
CHL/Santiago-p14d7/2020	Direct Submission et al	EPI_ISL_801593	MW365278	?	?
CHL/Santiago-p16d3/2020	Direct Submission et al	EPI_ISL_801594	MW365298	?	?
CHL/Santiago-CDV2422/2020	Direct Submission et al	EPI_ISL_801564	MW365252	?	?
CHL/Santiago-AMC0337/2020	Direct Submission et al	EPI_ISL_801558	MW365250	?	?
CHL/Santiago-YAV105K/2020	Direct Submission et al	EPI_ISL_801860	MW365255	?	?
CHL/Santiago-MTS3729/2020	Direct Submission et al	EPI_ISL_801580	MW365241	?	?
CHL/Santiago-BMA5485/2020	Direct Submission et al	EPI_ISL_801562	MW365260	?	?
CHL/Santiago-PUC_MVL_0394/2020	Direct Submission et al	EPI_ISL_801806	MW365031	?	?
CHL/Santiago-PUC_MVL_0380/2020	Direct Submission et al	EPI_ISL_801796	MW365038	?	?
CHL/Santiago-5120625/2020	Barriga et al	?	MW672148	?	?
CHL/Santiago-5122668/2020	Barriga et al	?	MW672166	?	?
CHL/Santiago-5122667/2020	Barriga et al	?	MW672616	?	?
CHL/Santiago-5132614/2020	Barriga et al	?	MW672174	?	?
CHL/Santiago-5120609/2020	Barriga et al	?	MW672149	?	?
AUS/VIC613/2020	Seemann et al	?	MT451421	Victorian Infectious Diseases Reference Laboratory (VIDRL)	The Peter Doherty Institute for Infection and Immunity
USA/GU-CDC-2-4524392/2021	Sheth et al	EPI_ISL_2787613	MZ493502	?	?
USA/IL-CDC-LC0042055/2021	Howard et al	EPI_ISL_1682512	MZ037690	?	?
BRA/CD1739-P4/2020	Cunha et al	EPI_ISL_2233906	MZ264787	?	?
BRA/3918/2021	Pylro et al	EPI_ISL_2698103	MZ397166	?	?
VEN/Bol4715/2021	Pujol et al	EPI_ISL_2628036	MZ611956	?	?
VEN/Dtt24/2021	Pujol et al	EPI_ISL_2628304	MZ611969	?	?
USA/TX-CDC-QDX23916671/2021	Howard et al	EPI_ISL_1935573	MZ099860	?	?
VEN/Ara6800/2021	Pujol et al	EPI_ISL_2628306	MZ611971	?	?
VEN/Dtt17/2021	Pujol et al	EPI_ISL_2628209	MZ611960	?	?
USA/MA-CDCBI-CRSP_01541/2021	Lemieux et al	EPI_ISL_1413840	MW834975	Broad Institute Clinical Research Sequencing Platform	Broad Institute Genomic Center for Infectious Diseases
USA/MA-CDCBI-CRSP_C7JRS5UBLNW6WHF6/2021	Lemieux et al	EPI_ISL_2991613	MZ472228	Broad Institute Clinical Research Sequencing Platform	Broad Institute Genomic Center for Infectious Diseases
Switzerland/TI-EOC-902_25779633/2021	?	EPI_ISL_1585338	OU345013	Laboratorio di Microbiologia, Istituto di Medicina di Laboratorio EOLAB, Ente Ospedaliero Cantonale,Viale Officina 3, 6500 Bellinzona, Switzerland	Laboratorio di Microbiologia, Dipartimento di Medicina di Laboratorio EOLAB, Ente Ospedaliero Cantonale, Bellinzona, Switzerland
USA/FL-CDC-STM-000054916/2021	Howard et al	EPI_ISL_1803888	MZ060657	?	?
BRA/3925/2021	Pylro et al	EPI_ISL_2698104	MZ397167	?	?
USA/OR-CDC-LC0059089/2021	Howard et al	EPI_ISL_2185084	MZ254186	?	?
USA/OR-CDC-LC0059842/2021	Howard et al	EPI_ISL_2304889	MZ306316	?	?
USA/WA-CDC-UW21061188613/2021	Howard et al	EPI_ISL_2618053	MZ440994	UW Virology Lab	CDC-OAMD
USA/MA-CDCBI-CRSP_OFB6KJ7LKPQNW473/2021	Lemieux et al	EPI_ISL_2991780	MZ472395	Broad Institute Clinical Research Sequencing Platform	Broad Institute Genomic Center for Infectious Diseases
USA/MA-CDCBI-CRSP_37INFMNHV42YEW2V/2021	Lemieux et al	EPI_ISL_2991515	MZ472130	Broad Institute Clinical Research Sequencing Platform	Broad Institute Genomic Center for Infectious Diseases
USA/MA-CDCBI-CRSP_44JBKQDAB7PWH6SH/2021	Lemieux et al	EPI_ISL_1918451	MZ101684	Broad Institute Clinical Research Sequencing Platform	Broad Institute Genomic Center for Infectious Diseases
PER/AFI00996/2021	Olortegui et al	?	OK252994	?	?
BRA/PR-HF116/2021	Oliveira et al	EPI_ISL_3418683	MZ477758	?	?
USA/LA-CDC-LC0069958/2021	Howard et al	EPI_ISL_2611209	MZ411855	?	?
USA/CA-CDC-ASC210106102/2021	Howard et al	EPI_ISL_2489123	MZ375927	?	?
USA/WA-CDC-UW21060384100/2021	Howard et al	EPI_ISL_2549499	MZ415257	UW Virology Lab	CDC-OAMD
USA/MT-CDC-2-4513180/2021	Sheth et al	EPI_ISL_2690128	MZ451956	?	?
USA/FL-CDC-LC0069906/2021	Howard et al	EPI_ISL_2611120	MZ411766	?	?
USA/IL-CDC-LC0070768/2021	Howard et al	EPI_ISL_4372944	OK230237	?	?
USA/WV-CDC-LC0070776/2021	Howard et al	EPI_ISL_4376135	OK232084	?	?
USA/WA-CDC-UW21060287172/2021	Howard et al	EPI_ISL_2501474	MZ386001	UW Virology Lab	CDC-OAMD
USA/PR-CDC-ASC210109557/2021	Howard et al	EPI_ISL_2785452	MZ566404	?	?
USA/CA-CDC-LC0085246/2021	Howard et al	EPI_ISL_2927300	MZ555026	Laboratory Corporation of America	CDC-OAMD
USA/NY-CDC-FG-039332/2021	Howard et al	EPI_ISL_2873802	MZ531875	?	?
USA/FL-CDC-ASC210153938/2021	Howard et al	EPI_ISL_2875750	MZ533342	?	?
USA/NJ-CDC-LC0084770/2021	Howard et al	EPI_ISL_2927617	MZ555343	Laboratory Corporation of America	CDC-OAMD
USA/FL-CDC-ASC210153712/2021	Howard et al	EPI_ISL_2875550	MZ533151	?	?
USA/NV-CDC-LC0083577/2021	Howard et al	EPI_ISL_2926813	MZ554540	Laboratory Corporation of America	CDC-OAMD
USA/NJ-CDC-QDX26257172/2021	Howard et al	EPI_ISL_2876910	MZ536364	?	?
USA/FL-CDC-QDX26118026/2021	Howard et al	EPI_ISL_2876856	MZ536310	?	?
USA/FL-CDC-FG-039407/2021	Howard et al	EPI_ISL_2928552	MZ717602	?	?
USA/FL-CDC-QDX26343943/2021	Howard et al	EPI_ISL_3305012	MZ727804	?	?
USA/FL-CDC-LC0099419/2021	Howard et al	EPI_ISL_3329726	MZ786788	Laboratory Corporation of America	CDC-OAMD
USA/FL-CDC-LC0090207/2021	Howard et al	EPI_ISL_3016931	MZ591559	Laboratory Corporation of America	CDC-OAMD
USA/TX-CDC-LC0105187/2021	Howard et al	EPI_ISL_3327047	MZ784252	Laboratory Corporation of America	CDC-OAMD
USA/FL-CDC-ASC210155802/2021	Howard et al	EPI_ISL_3220894	MZ705113	Aegis Sciences Corporation	CDC-OAMD
USA/FL-CDC-ASC210232239/2021	Howard et al	EPI_ISL_3845490	OK025015	?	?
USA/TX-CDC-QDX26380414/2021	Howard et al	EPI_ISL_3305166	MZ727729	?	?
USA/FL-CDC-LC0089806/2021	Howard et al	EPI_ISL_3016879	MZ591507	Laboratory Corporation of America	CDC-OAMD
USA/FL-CDC-ASC210155635/2021	Howard et al	EPI_ISL_3221038	MZ705257	Aegis Sciences Corporation	CDC-OAMD
USA/FL-CDC-QDX26574510/2021	Howard et al	EPI_ISL_3303848	MZ702137	?	?
USA/MN-MDH-8416/2021	Lorentz et al	EPI_ISL_2834961	MZ502465	?	?
USA/NJ-PHEL-V21005400/2021	Pachucki et al	EPI_ISL_3327923	OK339057	NJDOH, Public Health and Environmental Laboratories	NJDOH PHEL-Virology's shared submissions
USA/MD-CDC-MMB09524494/2021	Howard et al	EPI_ISL_3603149	MZ873678	?	?
USA/FL-CDC-ASC210249302/2021	Howard et al	EPI_ISL_3851250	MZ995574	?	?
USA/CA-CDC-QDX26598176/2021	Howard et al	EPI_ISL_3303885	MZ702143	Quest Diagnostics Incorporated	CDC-OAMD
USA/IN-CDC-LC0095565/2021	Howard et al	EPI_ISL_3112232	MZ849775	Laboratory Corporation of America	CDC-OAMD
USA/VA-CDC-LC0090543/2021	Howard et al	EPI_ISL_3017557	MZ592185	Laboratory Corporation of America	CDC-OAMD
USA/VA-CDC-LC0090531/2021	Howard et al	EPI_ISL_3017533	MZ592161	Laboratory Corporation of America	CDC-OAMD
USA/MA-CDCBI-CRSP_VOCC2O65IXRDAJ3N/2021	Lemieux et al	EPI_ISL_3007446	MZ574898	Broad Institute Clinical Research Sequencing Platform	Broad Institute Genomic Center for Infectious Diseases
USA/FL-CDC-ASC210244115/2021	Howard et al	EPI_ISL_3813581	MZ977205	?	?
USA/FL-CDC-ASC210204453/2021	Howard et al	EPI_ISL_3847541	OK026950	?	?
USA/FL-CDC-QDX26574499/2021	Howard et al	EPI_ISL_3303846	MZ702135	?	?
USA/FL-CDC-ASC210112844/2021	Howard et al	EPI_ISL_3219935	MZ704157	Aegis Sciences Corporation	CDC-OAMD
USA/FL-CDC-ASC210112572/2021	Howard et al	EPI_ISL_3218678	MZ703979	Aegis Sciences Corporation	CDC-OAMD
USA/VA-CDC-LC0096220/2021	Howard et al	EPI_ISL_3112705	MZ850202	Laboratory Corporation of America	CDC-OAMD
USA/VA-CDC-LC0096226/2021	Howard et al	EPI_ISL_3112957	MZ850454	Laboratory Corporation of America	CDC-OAMD
USA/VA-CDC-LC0100792/2021	Howard et al	EPI_ISL_3328167	MZ785322	Laboratory Corporation of America	CDC-OAMD
USA/ND-CDC-MMB09354999/2021	Howard et al	EPI_ISL_3427297	MZ809491	Mako Medical	CDC-OAMD
USA/VA-CDC-LC0110639/2021	Howard et al	EPI_ISL_3327785	MZ784990	Laboratory Corporation of America	CDC-OAMD
USA/VA-CDC-LC0100795/2021	Howard et al	EPI_ISL_3328170	MZ785325	Laboratory Corporation of America	CDC-OAMD
USA/DC-DFS-PHL-0901/2021	Nguyen et al	EPI_ISL_3152367	MZ714351	?	?
USA/VA-CDC-LC0096481/2021	Howard et al	EPI_ISL_3112976	MZ850473	Laboratory Corporation of America	CDC-OAMD
USA/FL-CDC-ASC210157262/2021	Howard et al	EPI_ISL_3321649	MZ743155	Aegis Sciences Corporation	CDC-OAMD
USA/NJ-CDC-QDX26947229/2021	Howard et al	EPI_ISL_3431073	MZ742133	Quest Diagnostics Incorporated	CDC-OAMD
USA/CA-CDC-FG-059409/2021	Howard et al	EPI_ISL_3350661	MZ761452	Fulgent Genetics	CDC-OAMD
USA/CA-SLOPH-194/2021	Elder et al	EPI_ISL_3665102	MZ958431	?	?
USA/MA-CDCBI-CRSP_VKQWKDKPQPXXNZBB/2021	Lemieux et al	EPI_ISL_3085022	MZ621770	Broad Institute Clinical Research Sequencing Platform	Broad Institute Genomic Center for Infectious Diseases
USA/MA-CDCBI-CRSP_A6IX73JKJFQJIU2L/2021	Lemieux et al	EPI_ISL_3152980	MZ676262	Broad Institute Clinical Research Sequencing Platform	Broad Institute Genomic Center for Infectious Diseases
USA/MA-CDCBI-CRSP_IVAMC57PDYCJZSCZ/2021	Lemieux et al	EPI_ISL_3134397	MZ669612	Broad Institute Clinical Research Sequencing Platform	Broad Institute Genomic Center for Infectious Diseases
USA/MA-CDCBI-CRSP_K4PVUNMDYUZWXABA/2021	Lemieux et al	EPI_ISL_3153063	MZ676345	Broad Institute Clinical Research Sequencing Platform	Broad Institute Genomic Center for Infectious Diseases
USA/MA-CDCBI-CRSP_FUCT5MIL5QEPWLM3/2021	Lemieux et al	EPI_ISL_3155839	MZ675188	Broad Institute Clinical Research Sequencing Platform	Broad Institute Genomic Center for Infectious Diseases
USA/NJ-PHEL-V21004429/2021	Bodnar et al	EPI_ISL_3151753	OK290913	NJDOH, Public Health and Environmental Laboratories	NJDOH PHEL-Virology's shared submissions
USA/FL-CDC-QDX27053195/2021	Howard et al	EPI_ISL_3396104	MZ797329	Quest Diagnostics Incorporated	CDC-OAMD
USA/CA-CDC-FG-070424/2021	Howard et al	EPI_ISL_3608873	MZ884045	?	?
USA/FL-CDC-ASC210241149/2021	Howard et al	EPI_ISL_3816805	MZ979845	?	?
USA/OH-CDC-QDX27211824/2021	Howard et al	EPI_ISL_3395224	MZ796495	Quest Diagnostics Incorporated	CDC-OAMD
USA/FL-CDC-QDX27127641/2021	Howard et al	EPI_ISL_3396404	MZ797540	Quest Diagnostics Incorporated	CDC-OAMD
USA/KY-CDC-LC0175797/2021	Howard et al	EPI_ISL_3741794	MZ985469	?	?
USA/FL-CDC-LC0175181/2021	Howard et al	EPI_ISL_3740942	MZ984943	?	?
USA/OH-CDC-LC0140313/2021	Howard et al	EPI_ISL_3513766	MZ861102	?	?
USA/NJ-PHEL-V21004798/2021	Bodnar et al	EPI_ISL_3317893	OK291043	NJDOH, Public Health and Environmental Laboratories	NJDOH PHEL-Virology's shared submissions
USA/NJ-PHEL-V21004796/2021	Bodnar et al	EPI_ISL_3317891	OK291041	NJDOH, Public Health and Environmental Laboratories	NJDOH PHEL-Virology's shared submissions
USA/NJ-PHEL-V21004797/2021	Bodnar et al	EPI_ISL_3317892	OK291042	NJDOH, Public Health and Environmental Laboratories	NJDOH PHEL-Virology's shared submissions
England/BRIS-12770D/2020	Hutchings et al	EPI_ISL_469594	FR998616	PHE South West Regional Laboratory, National Infection Service	Wellcome Sanger Institute
SAU/KAIMRC-S596/2021	Alghoribi et al	?	MZ895774	?	?
USA/MT-CDC-ASC210072818/2021	Howard et al	EPI_ISL_4365301	OK296498	?	?
USA/UMW21361258/2020	Ward et al	?	MW882466	?	?
MEX/16221/2020	Araiza-Rodriguez et al	?	MZ643460	?	?
MEX/137/2020	Araiza-Rodriguez et al	?	MZ643421	?	?
KEN/SS890/2020	Githinji et al	EPI_ISL_3049723	OK017366	?	?
CHL/Santiago-PUC_MVL_0085/2020	Direct Submission et al	EPI_ISL_801669	MW365124	?	?
CAN/COVID_CRCHUM_Pre_Freeze_2/2020	Benoit et al	?	MW309426	?	?
CAN/COVID_CRCHUM_Post_Freeze_2/2020	Benoit et al	?	MW309436	?	?
AUS/VIC183/2020	Seemann et al	?	MT451085	Victorian Infectious Diseases Reference Laboratory (VIDRL)	The Peter Doherty Institute for Infection and Immunity
AUS/TAS49/2020	Sait et al	?	MT973384	Royal Hobart Hospital Microbiology Department	The Peter Doherty Institute for Infection and Immunity
AUS/TAS180/2020	Sait et al	?	MT973480	Royal Hobart Hospital Microbiology Department	The Peter Doherty Institute for Infection and Immunity
NZL/20VR3205/2020	Geoghegan et al	EPI_ISL_579490	MZ332483	?	Institute of Environmental Science and Research
AUS/VIC722/2020	Seemann et al	?	MT451502	Victorian Infectious Diseases Reference Laboratory (VIDRL)	The Peter Doherty Institute for Infection and Immunity
Japan/Donner81/2020	Kosaki et al	EPI_ISL_644985	BS000759	?	?
Japan/Donner278/2020	Kosaki et al	EPI_ISL_1973137	BS000950	?	?
Japan/Donner151/2020	Kosaki et al	EPI_ISL_860171	BS000827	?	?
Japan/Donner231/2020	Kosaki et al	EPI_ISL_1137610	BS000903	?	?
Japan/Donner203/2020	Kosaki et al	EPI_ISL_915393	BS000875	?	?
Japan/Donner362/2020	Kosaki et al	EPI_ISL_1973220	BS001033	?	?
AUS/VIC936/2020	Seemann et al	EPI_ISL_430470	MT451639	Microbiological Diagnostic Unit Public Health Laboratory	The Peter Doherty Institute for Infection and Immunity
ARM/UW-ARM27/2020	Roychoudhury et al	EPI_ISL_1854621	MZ230700	?	?
BHR/341036734_S5_L001/2020	Alwasti et al	EPI_ISL_681314	MW332559	?	?
NZL/20VR3038/2020	Geoghegan et al	EPI_ISL_456400	MZ332391	?	Institute of Environmental Science and Research
USA/MA-MGH-03031/2020	Lemieux et al	EPI_ISL_765686	MW454586	Massachusetts General Hospital	Broad Institute of Harvard and MIT
USA/MA-MGH-03048/2020	Lemieux et al	EPI_ISL_765693	MW454592	Massachusetts General Hospital	Broad Institute of Harvard and MIT
AUS/VIC851/2020	Seemann et al	?	MT451595	Victorian Infectious Diseases Reference Laboratory (VIDRL)	The Peter Doherty Institute for Infection and Immunity
AUS/VIC1244/2020	Seemann et al	EPI_ISL_436111	MT451822	Victorian Infectious Diseases Reference Laboratory (VIDRL)	The Peter Doherty Institute for Infection and Immunity
AUS/VIC1105/2020	Seemann et al	EPI_ISL_430586	MT451744	Victorian Infectious Diseases Reference Laboratory (VIDRL)	The Peter Doherty Institute for Infection and Immunity
AUS/VIC1151/2020	Seemann et al	EPI_ISL_430603	MT451773	Victorian Infectious Diseases Reference Laboratory (VIDRL)	The Peter Doherty Institute for Infection and Immunity
AUS/VIC1431/2020	Caly et al	EPI_ISL_456438	MT612132	Victorian Infectious Diseases Reference Laboratory (VIDRL)	The Peter Doherty Institute for Infection and Immunity
England/BRIS-12332B/2020	Hutchings et al	EPI_ISL_442804	FR994317	PHE South West Regional Laboratory, National Infection Service	Wellcome Sanger Institute
CHL/Santiago-PUC_MVL_0124/2020	Direct Submission et al	EPI_ISL_801553	MW365005	?	?
NZL/20VR1760/2020	Geoghegan et al	EPI_ISL_579125	MZ331967	?	Institute of Environmental Science and Research
NZL/20VR2559/2020	Geoghegan et al	EPI_ISL_579298	MZ332281	?	Institute of Environmental Science and Research
KEN/C569/2020	Githinji et al	?	MW751145	?	?
AUS/VIC1409/2020	Caly et al	EPI_ISL_456428	MT612124	Victorian Infectious Diseases Reference Laboratory (VIDRL)	The Peter Doherty Institute for Infection and Immunity
AUS/VIC1143/2020	Seemann et al	EPI_ISL_430614	MT451770	Victorian Infectious Diseases Reference Laboratory (VIDRL)	The Peter Doherty Institute for Infection and Immunity
KEN/C203/2020	Githinji et al	EPI_ISL_457855	MW751128	?	?
NZL/20VR3009/2020	Geoghegan et al	EPI_ISL_579381	MZ332371	?	Institute of Environmental Science and Research
England/QEUH-9C8575/2020	VanSteenhouse et al	EPI_ISL_567261	OA982823	Lighthouse Lab in Glasgow	Wellcome Sanger Institute
USA/ND-CDC-2-4069112/2021	Queen et al	EPI_ISL_1094377	MW708900	?	?
CHL/Santiago-LL5209/2020	Direct Submission et al	EPI_ISL_801575	MW364965	?	?
CHL/Santiago-PUC_MVL_0393/2020	Direct Submission et al	EPI_ISL_801805	MW365027	?	?
CHL/Santiago-PUC_MVL_0400/2020	Direct Submission et al	EPI_ISL_801809	MW365029	?	?
CHL/Santiago-PUC_MVL_0374/2020	Direct Submission et al	EPI_ISL_801793	MW365055	?	?
CHL/Santiago-PUC_MVL_0442/2020	Direct Submission et al	EPI_ISL_801822	MW365016	?	?
CHL/Santiago-5092655/2020	Barriga et al	?	MW672151	?	?
CHL/op31d5/2020	Neira et al	?	MW064261	?	?
Cat/CHL/UCH_NRL_014/2020	Neira et al	?	MW064259	?	?
Cat/CHL/UCH_NRL_009/2020	Neira et al	?	MW064260	?	?
Cat/CHL/UCH_NRL_025/2020	Neira et al	?	MW064264	?	?
CHL/Santiago-5120619/2020	Barriga et al	?	MW672138	?	?
Cat/CHL/UCH_NRL_007/2020	Neira et al	?	MW064263	?	?
CHL/Santiago-PUC_MVL_0321/2020	Direct Submission et al	EPI_ISL_801767	MW365066	?	?
AUS/VIC43/2020	Seemann et al	?	MT450958	Victorian Infectious Diseases Reference Laboratory (VIDRL)	The Peter Doherty Institute for Infection and Immunity
AUS/VIC592/2020	Seemann et al	?	MT451407	Victorian Infectious Diseases Reference Laboratory (VIDRL)	The Peter Doherty Institute for Infection and Immunity
CHL/Santiago-PUC_MVL_0014/2020	Direct Submission et al	EPI_ISL_801605	MW365203	?	?
NZL/20VR3098/2020	Geoghegan et al	EPI_ISL_579419	MZ332412	?	Institute of Environmental Science and Research
BRA/684/2020	Pylro et al	EPI_ISL_2698098	MZ397161	?	?
USA/MA-Broad_CRSP-01301/2021	Lemieux et al	EPI_ISL_1253852	MW750071	Broad Institute Clinical Research Sequencing Platform	Broad Institute Genomic Center for Infectious Diseases
USA/VT-CDC-LC0014419/2021	Cook et al	EPI_ISL_1163047	MW704576	?	?
USA/MA-Broad_CRSP-00985/2021	Lemieux et al	EPI_ISL_1067810	MW660909	Broad Institute Clinical Research Sequencing Platform	Broad Institute Genomic Center for Infectious Diseases
AUS/VIC651/2020	Seemann et al	?	MT451451	Victorian Infectious Diseases Reference Laboratory (VIDRL)	The Peter Doherty Institute for Infection and Immunity
MW294011	Sevillano et al	?	MW294011	Zurita & Zurita Laboratorios	Zurita & Zurita Laboratorios
CHL/Santiago-PUC_MVL_0279/2020	Direct Submission et al	EPI_ISL_801758	MW365073	?	?
CHL/Santiago-PUC_MVL_0264/2020	Direct Submission et al	EPI_ISL_801748	MW365098	?	?
CHL/Santiago-PUC_MVL_0385/2020	Direct Submission et al	EPI_ISL_801799	MW365059	?	?
CHL/Santiago-5120654/2020	Barriga et al	?	MW672170	?	?
CHL/Santiago-5092661/2020	Barriga et al	?	MW672144	?	?
CHL/Santiago-5102658/2020	Barriga et al	?	MW672147	?	?
AUS/VIC730/2020	Seemann et al	?	MT451505	Victorian Infectious Diseases Reference Laboratory (VIDRL)	The Peter Doherty Institute for Infection and Immunity
AUS/VIC363/2020	Seemann et al	?	MT451254	Victorian Infectious Diseases Reference Laboratory (VIDRL)	The Peter Doherty Institute for Infection and Immunity
AUS/VIC219/2020	Seemann et al	?	MT451120	Victorian Infectious Diseases Reference Laboratory (VIDRL)	The Peter Doherty Institute for Infection and Immunity
NZL/20VR2473/2020	Geoghegan et al	EPI_ISL_579235	MZ332212	?	Institute of Environmental Science and Research
CHL/Santiago-PUC_MVL_0024/2020	Direct Submission et al	EPI_ISL_801615	MW365185	?	?
NZL/20VR2061/2020	Geoghegan et al	EPI_ISL_579221	MZ332172	?	Institute of Environmental Science and Research
MEX/SEARCH-1477-TIJ/2020	SEARCH Alliance et al	?	MT810759	Infectolab	The Scripps Research Institute
England/CAMB-77B5E/2020	Meredith et al	EPI_ISL_439526	FR996082	Department of Pathology, University of Cambridge	Wellcome Sanger Institute
USA/COVID20-0588/2020	Flores et al	EPI_ISL_529097	MT981435	?	?
LR963431	Alikhan et al	EPI_ISL_644739	LR963431	National Microbiology Reference Laboratory	Quadram Institute Bioscience
AUS/VIC674/2020	Seemann et al	?	MT451472	Victorian Infectious Diseases Reference Laboratory (VIDRL)	The Peter Doherty Institute for Infection and Immunity
AUS/VIC957/2020	Seemann et al	EPI_ISL_430649	MT451650	Microbiological Diagnostic Unit Public Health Laboratory	The Peter Doherty Institute for Infection and Immunity
AUS/VIC443/2020	Seemann et al	?	MT451314	Victorian Infectious Diseases Reference Laboratory (VIDRL)	The Peter Doherty Institute for Infection and Immunity
AUS/VIC658/2020	Seemann et al	?	MT451458	Victorian Infectious Diseases Reference Laboratory (VIDRL)	The Peter Doherty Institute for Infection and Immunity
CHL/Santiago-AGR8546/2020	Direct Submission et al	EPI_ISL_801557	MW365232	?	?
CHL/Santiago-PUC_MVL_0432/2020	Direct Submission et al	EPI_ISL_801821	MW365189	?	?
CHL/Santiago-PUC_MVL_0237/2020	Direct Submission et al	EPI_ISL_801739	MW365077	?	?
CHL/Santiago-PUC_MVL_0376/2020	Direct Submission et al	EPI_ISL_801545	MW365456	?	?
CHL/Santiago-PUC_MVL_0265/2020	Direct Submission et al	EPI_ISL_801749	MW365085	?	?
CHL/Santiago-PUC_MVL_0183/2020	Direct Submission et al	EPI_ISL_801708	MW365125	?	?
CHL/Santiago-PUC_MVL_0216/2020	Direct Submission et al	EPI_ISL_801726	MW365093	?	?
CHL/Santiago-PUC_MVL_0391/2020	Direct Submission et al	EPI_ISL_801803	MW365014	?	?
CHL/Santiago-PUC_MVL_0327/2020	Direct Submission et al	EPI_ISL_801772	MW365065	?	?
England/CAMB-71DE5/2020	Meredith et al	EPI_ISL_438500	FR995585	Department of Pathology, University of Cambridge	Wellcome Sanger Institute
NZL/20VR2925/2020	Geoghegan et al	EPI_ISL_579354	MZ332339	?	Institute of Environmental Science and Research
NZL/20VR2055/2020	Geoghegan et al	EPI_ISL_456350	MZ332167	?	Institute of Environmental Science and Research
NZL/20VR1930/2020	Geoghegan et al	EPI_ISL_579166	MZ332083	?	Institute of Environmental Science and Research
NZL/20VR2714/2020	Geoghegan et al	EPI_ISL_579334	MZ332317	?	Institute of Environmental Science and Research
NZL/20VR2098/2020	Geoghegan et al	EPI_ISL_548125	MZ332203	?	Institute of Environmental Science and Research
KEN/C358/2020	Githinji et al	EPI_ISL_457890	MW751135	?	?
AUS/VIC1180/2020	Seemann et al	EPI_ISL_430626	MT451787	Victorian Infectious Diseases Reference Laboratory (VIDRL)	The Peter Doherty Institute for Infection and Immunity
AUS/VIC850/2020	Seemann et al	?	MT451594	Victorian Infectious Diseases Reference Laboratory (VIDRL)	The Peter Doherty Institute for Infection and Immunity
AUS/VIC852/2020	Seemann et al	?	MT451596	Victorian Infectious Diseases Reference Laboratory (VIDRL)	The Peter Doherty Institute for Infection and Immunity
AUS/VIC1247/2020	Seemann et al	EPI_ISL_436113	MT451824	Victorian Infectious Diseases Reference Laboratory (VIDRL)	The Peter Doherty Institute for Infection and Immunity
AUS/VIC1127/2020	Seemann et al	EPI_ISL_430608	MT451758	Victorian Infectious Diseases Reference Laboratory (VIDRL)	The Peter Doherty Institute for Infection and Immunity
NZL/20VR2080/2020	Geoghegan et al	EPI_ISL_579225	MZ332188	?	Institute of Environmental Science and Research
AUS/VIC1138/2020	Seemann et al	EPI_ISL_430609	MT451765	Victorian Infectious Diseases Reference Laboratory (VIDRL)	The Peter Doherty Institute for Infection and Immunity
England/ALDP-8E2567/2020	Wynn et al	EPI_ISL_557053	OA979079	Lighthouse Lab in Alderley Park	Wellcome Sanger Institute
USA/MP-CDC-2-3831020/2020	Sheth et al	EPI_ISL_3353682	MZ779308	?	?
England/MILK-9AAE41/2020	The Lighthouse Lab in Milton et al	EPI_ISL_551176	OA973698	Lighthouse Lab in Milton Keynes	Wellcome Sanger Institute
GHA/nmimr-SARS-CoV-2-NTRA-15338/2020	Adu et al	EPI_ISL_1018096	MW598430	?	?
KEN/C1298/2020	Githinji et al	EPI_ISL_568710	MW751210	?	?
AUS/VIC1438/2020	Caly et al	EPI_ISL_456442	MT612135	Victorian Infectious Diseases Reference Laboratory (VIDRL)	The Peter Doherty Institute for Infection and Immunity
NZL/20VR3027/2020	Geoghegan et al	EPI_ISL_456398	MZ332383	?	Institute of Environmental Science and Research
CHL/Santiago-JDP7073/2020	Direct Submission et al	EPI_ISL_801572	MW365246	?	?
NZL/20VR3034/2020	Geoghegan et al	EPI_ISL_456399	MZ332389	?	Institute of Environmental Science and Research
GHA/35394_S49/2020	Ngoi et al	EPI_ISL_515094	MT890208	?	?
CHL/Santiago-PUC_MVL_0305/2020	Direct Submission et al	EPI_ISL_801765	MW365043	?	?
CHL/Santiago-PUC_MVL_0510/2020	Direct Submission et al	EPI_ISL_801546	MW365488	?	?
USA/MA-MGH-03055/2020	Lemieux et al	EPI_ISL_765695	MW454594	Massachusetts General Hospital	Broad Institute of Harvard and MIT
USA/UMW21822900/2020	Ward et al	?	MW882522	?	?
USA/MA-MGH-03059/2020	Lemieux et al	EPI_ISL_765697	MW454596	Massachusetts General Hospital	Broad Institute of Harvard and MIT
USA/MA-MGH-03161/2020	Lemieux et al	EPI_ISL_765724	MW454621	Massachusetts General Hospital	Broad Institute of Harvard and MIT
USA/MA-MGH-03042/2020	Lemieux et al	EPI_ISL_765690	MW454589	Massachusetts General Hospital	Broad Institute of Harvard and MIT
USA/UMW21371765/2020	Ward et al	?	MW882469	?	?
HongKong/Case3034/2020	Siu et al	?	MW181751	?	?
USA/MP-CDC-2-3831109/2020	Sheth et al	EPI_ISL_3353707	MZ779333	?	?
USA/MP-CDC-2-3831028/2020	Sheth et al	EPI_ISL_3353688	MZ779314	?	?
PHL/COVID-5976/2020	Velasco et al	?	MT919787	?	?
USA/MP-CDC-2-3830939/2020	Sheth et al	EPI_ISL_3353665	MZ779291	?	?
USA/MP-CDC-2-3831035/2020	Sheth et al	EPI_ISL_3353690	MZ779316	?	?
USA/MP-CDC-2-3831047/2020	Sheth et al	EPI_ISL_3353696	MZ779322	?	?
USA/MP-CDC-2-3831048/2020	Sheth et al	EPI_ISL_3353697	MZ779323	?	?
CHL/Santiago-5120626/2020	Barriga et al	?	MW672142	?	?
LR963401	Alikhan et al	EPI_ISL_644769	LR963401	National Microbiology Reference Laboratory	Quadram Institute Bioscience
USA/NC-SLPH-0008/2020	Chase et al	EPI_ISL_538518	MT997207	?	?
USA/MA-MGH-02755/2020	Lemieux et al	EPI_ISL_765618	MW454524	Massachusetts General Hospital	Broad Institute of Harvard and MIT
USA/CUIMC-NP-3991/2020	Annavajhala et al	EPI_ISL_1500524	MZ680758	?	?
USA/MA-MGH-03034/2020	Lemieux et al	EPI_ISL_765688	MW454588	Massachusetts General Hospital	Broad Institute of Harvard and MIT
USA/CUIMC-NP-3714/2020	Annavajhala et al	EPI_ISL_2500590	MZ681178	?	?
PER/covper015/2020	Juscamayta et al	?	MW030246	?	?
GHA/34980_S22/2020	Ngoi et al	EPI_ISL_515088	MT890207	?	?
England/ALDP-71E0DB/2020	Wynn et al	EPI_ISL_557727	OA979884	Lighthouse Lab in Alderley Park	Wellcome Sanger Institute
CHL/Santiago-PUC_MVL_0292/2020	Direct Submission et al	EPI_ISL_801762	MW365068	?	?
England/ALDP-4AD775/2020	Wynn et al	EPI_ISL_559324	OA981459	Lighthouse Lab in Alderley Park	Wellcome Sanger Institute
KEN/C6878/2020	Githinji et al	EPI_ISL_568813	MW751322	?	?
England/ALDP-A6F357/2020	Wynn et al	EPI_ISL_607143	OB982888	Lighthouse Lab in Alderley Park	Wellcome Sanger Institute
England/QEUH-95F670/2020	VanSteenhouse et al	EPI_ISL_532374	OA969632	Lighthouse Lab in Glasgow	Wellcome Sanger Institute
GHA/35019_S18/2020	Ngoi et al	EPI_ISL_515091	MT890213	?	?
GHA/81219_S34/2020	Ngoi et al	EPI_ISL_515099	MT890212	?	?
LR963372	Alikhan et al	EPI_ISL_644767	LR963372	National Microbiology Reference Laboratory	Quadram Institute Bioscience
CHL/Santiago-5122669/2020	Barriga et al	?	MW672163	?	?
USA/AR-QDX-4478/2020	Rosenthal et al	EPI_ISL_937026	MW566472	?	?
GHA/WACCBIP_nCoV_GS13/2020	Ngoi et al	EPI_ISL_884838	MW523398	?	?
GHA/WACCBIP_nCoV_GS22/2020	Ngoi et al	EPI_ISL_884845	MW523405	?	?
GHA/WACCBIP_nCoV_GS16/2020	Ngoi et al	EPI_ISL_884841	MW523401	?	?
GHA/WACCBIP_nCoV_GS20/2020	Ngoi et al	EPI_ISL_884843	MW523403	?	?
England/QEUH-9B85C3/2020	VanSteenhouse et al	EPI_ISL_549595	OA972011	Lighthouse Lab in Glasgow	Wellcome Sanger Institute
England/ALDP-BC9071/2020	Wynn et al	EPI_ISL_915734	OD949731	Lighthouse Lab in Alderley Park	Wellcome Sanger Institute
NZL/20VR0195/2020	Geoghegan et al	EPI_ISL_534335	MZ331874	?	Institute of Environmental Science and Research
NZL/20VR2483/2020	Geoghegan et al	EPI_ISL_579242	MZ332221	?	Institute of Environmental Science and Research
AUS/TAS83/2020	Sait et al	?	MT973414	Royal Hobart Hospital Microbiology Department	The Peter Doherty Institute for Infection and Immunity
USA/MP-CDC-2-3831050/2020	Sheth et al	EPI_ISL_3353699	MZ779325	?	?
USA/WA-S1418/2020	Nickerson et al	EPI_ISL_495868	MT821771	Washington State Department of Health	Seattle Flu Study submission group
PER/covper083/2020	Juscamayta et al	?	MW030219	?	?
AUS/VIC654/2020	Seemann et al	?	MT451454	Victorian Infectious Diseases Reference Laboratory (VIDRL)	The Peter Doherty Institute for Infection and Immunity
USA/MA-CDC-LC0013870/2021	Cook et al	EPI_ISL_1161682	MW704469	?	?
Switzerland/AG-ETHZ-400139/2020	?	EPI_ISL_728999	OD997325	Computational evolution group,Mattenstrasse 26, Basel	ETH ZURICH D-BSSE
Switzerland/BL-ETHZ-260024/2020	?	EPI_ISL_539358	OE995284	Computational evolution group,Mattenstrasse 26, Basel	ETH ZURICH D-BSSE
CHL/2020-25338/2020	Gaete et al	EPI_ISL_468760	MT670014	?	?
PER/covper090/2020	Juscamayta et al	?	MW030226	?	?
PER/covper085/2020	Juscamayta et al	?	MW030221	?	?
PER/covper063/2020	Juscamayta et al	?	MW030203	?	?
PER/covper081/2020	Juscamayta et al	?	MW030217	?	?
CHL/Santiago-PUC_MVL_0051/2020	Direct Submission et al	EPI_ISL_801641	MW365163	?	?
PER/covper086/2020	Juscamayta et al	?	MW030222	?	?
PER/covper032/2020	Juscamayta et al	?	MW030263	?	?
PER/un-CDC-4033331-001/2020	Kelleher et al	EPI_ISL_2379245	MZ323734	?	?
KEN/C22289/2020	Githinji et al	EPI_ISL_806670	MW751388	?	?
KEN/C6958/2020	Githinji et al	EPI_ISL_568819	MW751295	?	?
KEN/C18021/2020	Githinji et al	EPI_ISL_806663	MW751381	?	?
KEN/C4706/2020	Githinji et al	EPI_ISL_568734	MW751120	?	?
USA/CO-QDX-3406/2020	Rosenthal et al	EPI_ISL_884317	MW522383	?	?
KEN/C17517/2020	Githinji et al	EPI_ISL_806662	MW751380	?	?
USA/NV-QDX-541/2020	Rosenthal et al	EPI_ISL_571393	MW064691	Quest Diagnostics	Quest Diagnostics
USA/AZ-QDX-1840/2020	Rosenthal et al	EPI_ISL_604097	MW190532	Quest Diagnostics	Quest Diagnostics
USA/ND-NDDH-0026/2020	Wingerter et al	EPI_ISL_848554	MW685450	?	?
ARM/UW-ARM19/2020	Roychoudhury et al	EPI_ISL_1854612	MZ230692	?	?
ARM/UW-ARM45/2020	Roychoudhury et al	EPI_ISL_1854640	MZ230718	?	?
England/NORT-28ADF6/2020	Duncan et al	EPI_ISL_492968	OA967264	NU-OMICS DNA Sequencing research facility, Northumbria University	Wellcome Sanger Institute
England/QEUH-9601E4/2020	VanSteenhouse et al	EPI_ISL_531893	OA969189	Lighthouse Lab in Glasgow	Wellcome Sanger Institute
USA/MA-Broad_UMMS-00138/2020	Lemieux et al	EPI_ISL_976910	MW599579	University of Massachusetts Medical School	Broad Institute Genomic Center for Infectious Diseases
Switzerland/BE-ETHZ-320591/2020	?	EPI_ISL_1129480	OD998539	Computational evolution group,Mattenstrasse 26, Basel	ETH ZURICH D-BSSE
AUS/VIC212/2020	Seemann et al	?	MT451113	Victorian Infectious Diseases Reference Laboratory (VIDRL)	The Peter Doherty Institute for Infection and Immunity
CHL/2020-28875/2020	Gaete et al	EPI_ISL_459864	MT670020	?	?
England/ALDP-8BE5BF/2020	Wynn et al	EPI_ISL_556585	OA978447	Lighthouse Lab in Alderley Park	Wellcome Sanger Institute
USA/MT-BHDH-1450/2020	Nemudryi et al	EPI_ISL_903339	MW861385	?	?
NZL/20VR1914/2020	Geoghegan et al	EPI_ISL_579162	MZ332072	?	Institute of Environmental Science and Research
USA/ND-NDDH-0001/2020	Wingerter et al	EPI_ISL_812233	MW471398	?	?
AUS/VIC948/2020	Seemann et al	EPI_ISL_430647	MT451644	Microbiological Diagnostic Unit Public Health Laboratory	The Peter Doherty Institute for Infection and Immunity
AUS/VIC409/2020	Seemann et al	?	MT451288	Victorian Infectious Diseases Reference Laboratory (VIDRL)	The Peter Doherty Institute for Infection and Immunity
NZL/20VR3192/2020	Geoghegan et al	EPI_ISL_579479	MZ332472	?	Institute of Environmental Science and Research
AUS/VIC438/2020	Seemann et al	?	MT451309	Victorian Infectious Diseases Reference Laboratory (VIDRL)	The Peter Doherty Institute for Infection and Immunity
NZL/20VR1292/2020	Geoghegan et al	EPI_ISL_579123	MZ331938	?	Institute of Environmental Science and Research
CHL/Santiago-PUC_MVL_0045/2020	Direct Submission et al	EPI_ISL_801635	MW365165	?	?
NZL/20VR2499/2020	Geoghegan et al	EPI_ISL_579254	MZ332235	?	Institute of Environmental Science and Research
England/BRIS-130D3C/2020	Hutchings et al	EPI_ISL_492570	OA966692	PHE South West Regional Laboratory, National Infection Service	Wellcome Sanger Institute
AUS/VIC1272/2020	Seemann et al	EPI_ISL_436130	MT451840	Victorian Infectious Diseases Reference Laboratory (VIDRL)	The Peter Doherty Institute for Infection and Immunity
USA/MA-MGH-02947/2020	Lemieux et al	EPI_ISL_765661	MW454563	Massachusetts General Hospital	Broad Institute of Harvard and MIT
USA/MP-CDC-2-3831102/2020	Sheth et al	EPI_ISL_3353701	MZ779327	?	?
USA/MD-NIH-b0563/2020	Roder et al	EPI_ISL_1306246	MW681119	?	?
NZL/20VR2062/2020	Geoghegan et al	EPI_ISL_456354	MZ332173	?	Institute of Environmental Science and Research
LR963432	Alikhan et al	EPI_ISL_644757	LR963432	National Microbiology Reference Laboratory	Quadram Institute Bioscience
CHL/Santiago-PUC_MVL_0512/2020	Direct Submission et al	EPI_ISL_801838	MW365289	?	?
CHL/Santiago-5092659/2020	Barriga et al	?	MW672161	?	?
CHL/Santiago-GPJ5829/2020	Direct Submission et al	EPI_ISL_801569	MW365257	?	?
CHL/Santiago-PUC_MVL_0332/2020	Direct Submission et al	EPI_ISL_801774	MW365072	?	?
CHL/Santiago-PUC_MVL_0349/2020	Direct Submission et al	EPI_ISL_801781	MW365045	?	?
CHL/Santiago-PUC_MVL_0360/2020	Direct Submission et al	EPI_ISL_801786	MW365040	?	?
NZL/20VR2952/2020	Geoghegan et al	EPI_ISL_579372	MZ332359	?	Institute of Environmental Science and Research
AUS/VIC764/2020	Seemann et al	?	MT451531	Victorian Infectious Diseases Reference Laboratory (VIDRL)	The Peter Doherty Institute for Infection and Immunity
BRA/4230/2021	Pylro et al	EPI_ISL_2698105	MZ397168	?	?
England/MILK-B55C58/2020	The Lighthouse Lab in Milton et al	EPI_ISL_658259	OC996020	Lighthouse Lab in Milton Keynes	Wellcome Sanger Institute
CAN/COVID_CRCHUM_Pre_Freeze_10/2020	Benoit et al	?	MW309434	?	?
CAN/COVID_CRCHUM_Post_Freeze_10/2020	Benoit et al	?	MW309442	?	?
BGD/BCSIR_NILMRC_319/2020	Mohammad Mahmud et al	EPI_ISL_498932	MT847227	?	?
BGD/BCSIR_NILMRC_050/2020	Mohammad Mahmud et al	EPI_ISL_462098	MT576639	?	?
BGD/BCSIR_NILMRC_276/2020	Nafisa et al	EPI_ISL_498417	MT876572	?	?
BGD/DNAS_DRICM_isl_Iffat/2020	Khan et al	EPI_ISL_774985	MT860683	?	?
England/QEUH-9981B6/2020	VanSteenhouse et al	EPI_ISL_537181	OA971384	Lighthouse Lab in Glasgow	Wellcome Sanger Institute
England/MILK-993CAB/2020	The Lighthouse Lab in Milton et al	EPI_ISL_552269	OA974401	Lighthouse Lab in Milton Keynes	Wellcome Sanger Institute
England/MILK-99E39C/2020	The Lighthouse Lab in Milton et al	EPI_ISL_550747	OA973190	Lighthouse Lab in Milton Keynes	Wellcome Sanger Institute
Scotland/QEUH-98F9BA/2020	VanSteenhouse et al	EPI_ISL_568294	OA983905	Lighthouse Lab in Glasgow	Wellcome Sanger Institute
BGD/GRBL_S9/2020	Jamiruddin et al	EPI_ISL_890191	MW532098	Nihad Adnan	Gonoshasthaya-RNA Molecular Diagnostics and Research Center
England/QEUH-9633BE/2020	VanSteenhouse et al	EPI_ISL_531633	OA969093	Lighthouse Lab in Glasgow	Wellcome Sanger Institute
Bangladesh/ECHD_01057/2020	Yamagishi et al	EPI_ISL_2350813	LC647148	?	?
AUS/VIC15878/2020	Seemann et al	?	MW276915	Microbiological Diagnostic Unit - Public Health Laboratory (MDU-PHL)	The Peter Doherty Institute for Infection and Immunity
BGD/BCSIR_NILMRC_242/2020	Sarkar et al	EPI_ISL_487382	MT755835	?	?
AUS/VIC2306/2020	Sait et al	EPI_ISL_522027	MT969449	Microbiological Diagnostic Unit - Public Health Laboratory (MDU-PHL)	The Peter Doherty Institute for Infection and Immunity
AUS/VIC16171/2020	Seemann et al	?	MW277448	Microbiological Diagnostic Unit - Public Health Laboratory (MDU-PHL)	The Peter Doherty Institute for Infection and Immunity
AUS/VIC10479/2020	Caly et al	?	MW157209	Microbiological Diagnostic Unit - Public Health Laboratory (MDU-PHL)	The Peter Doherty Institute for Infection and Immunity
AUS/VIC11061/2020	Caly et al	?	MW155200	Microbiological Diagnostic Unit - Public Health Laboratory (MDU-PHL)	The Peter Doherty Institute for Infection and Immunity
AUS/VIC11038/2020	Caly et al	?	MW155211	Microbiological Diagnostic Unit - Public Health Laboratory (MDU-PHL)	The Peter Doherty Institute for Infection and Immunity
AUS/VIC2444/2020	Sait et al	EPI_ISL_522150	MT972248	Victorian Infectious Diseases Reference Laboratory (VIDRL)	The Peter Doherty Institute for Infection and Immunity
AUS/VIC2395/2020	Sait et al	EPI_ISL_522112	MT969416	Microbiological Diagnostic Unit - Public Health Laboratory (MDU-PHL)	The Peter Doherty Institute for Infection and Immunity
AUS/VIC2660/2020	Sait et al	EPI_ISL_521506	MT972361	Victorian Infectious Diseases Reference Laboratory (VIDRL)	The Peter Doherty Institute for Infection and Immunity
AUS/VIC2626/2020	Sait et al	EPI_ISL_521472	MT972327	Victorian Infectious Diseases Reference Laboratory (VIDRL)	The Peter Doherty Institute for Infection and Immunity
AUS/VIC7727/2020	Caly et al	?	MW153860	Microbiological Diagnostic Unit - Public Health Laboratory (MDU-PHL)	The Peter Doherty Institute for Infection and Immunity
AUS/VIC13414/2020	Caly et al	?	MW155309	Victorian Infectious Diseases Reference Laboratory (VIDRL)	The Peter Doherty Institute for Infection and Immunity
AUS/VIC5856/2020	Sait et al	EPI_ISL_518649	MT971579	Microbiological Diagnostic Unit - Public Health Laboratory (MDU-PHL)	The Peter Doherty Institute for Infection and Immunity
AUS/VIC11595/2020	Caly et al	?	MW156578	Microbiological Diagnostic Unit - Public Health Laboratory (MDU-PHL)	The Peter Doherty Institute for Infection and Immunity
AUS/VIC17274/2020	Seemann et al	EPI_ISL_663816	MW321118	Microbiological Diagnostic Unit - Public Health Laboratory (MDU-PHL)	The Peter Doherty Institute for Infection and Immunity
AUS/VIC17368/2020	Seemann et al	EPI_ISL_663861	MW320804	Microbiological Diagnostic Unit - Public Health Laboratory (MDU-PHL)	The Peter Doherty Institute for Infection and Immunity
AUS/VIC10711/2020	Caly et al	?	MW155123	Microbiological Diagnostic Unit - Public Health Laboratory (MDU-PHL)	The Peter Doherty Institute for Infection and Immunity
AUS/VIC17033/2020	Seemann et al	EPI_ISL_663695	MW320808	Microbiological Diagnostic Unit - Public Health Laboratory (MDU-PHL)	The Peter Doherty Institute for Infection and Immunity
AUS/VIC15729/2020	Seemann et al	?	MW184576	Microbiological Diagnostic Unit - Public Health Laboratory (MDU-PHL)	The Peter Doherty Institute for Infection and Immunity
AUS/VIC13528/2020	Seemann et al	?	MW184975	Microbiological Diagnostic Unit - Public Health Laboratory (MDU-PHL)	The Peter Doherty Institute for Infection and Immunity
AUS/VIC16212/2020	Seemann et al	?	MW277634	Microbiological Diagnostic Unit - Public Health Laboratory (MDU-PHL)	The Peter Doherty Institute for Infection and Immunity
AUS/VIC16478/2020	Seemann et al	?	MW277659	Microbiological Diagnostic Unit - Public Health Laboratory (MDU-PHL)	The Peter Doherty Institute for Infection and Immunity
AUS/VIC6021/2020	Sait et al	EPI_ISL_518796	MT971852	Microbiological Diagnostic Unit - Public Health Laboratory (MDU-PHL)	The Peter Doherty Institute for Infection and Immunity
AUS/VIC14061/2020	Caly et al	?	MW155418	Microbiological Diagnostic Unit - Public Health Laboratory (MDU-PHL)	The Peter Doherty Institute for Infection and Immunity
AUS/VIC16205/2020	Seemann et al	?	MW277052	Microbiological Diagnostic Unit - Public Health Laboratory (MDU-PHL)	The Peter Doherty Institute for Infection and Immunity
AUS/VIC3486/2020	Sait et al	EPI_ISL_521147	MT972618	Victorian Infectious Diseases Reference Laboratory (VIDRL)	The Peter Doherty Institute for Infection and Immunity
AUS/VIC4454/2020	Sait et al	EPI_ISL_519750	MT970759	Microbiological Diagnostic Unit - Public Health Laboratory (MDU-PHL)	The Peter Doherty Institute for Infection and Immunity
AUS/VIC16832/2020	Seemann et al	EPI_ISL_663592	MW321432	Microbiological Diagnostic Unit - Public Health Laboratory (MDU-PHL)	The Peter Doherty Institute for Infection and Immunity
AUS/VIC17060/2020	Seemann et al	EPI_ISL_663712	MW320745	Microbiological Diagnostic Unit - Public Health Laboratory (MDU-PHL)	The Peter Doherty Institute for Infection and Immunity
AUS/VIC10665/2020	Caly et al	?	MW156690	Microbiological Diagnostic Unit - Public Health Laboratory (MDU-PHL)	The Peter Doherty Institute for Infection and Immunity
AUS/VIC14789/2020	Seemann et al	?	MW184574	Microbiological Diagnostic Unit - Public Health Laboratory (MDU-PHL)	The Peter Doherty Institute for Infection and Immunity
AUS/VIC1363/2020	Caly et al	?	MW153068	Victorian Infectious Diseases Reference Laboratory (VIDRL)	The Peter Doherty Institute for Infection and Immunity
USA/NH-CDC-LC0041131/2021	Howard et al	EPI_ISL_1681306	MZ036715	?	?
USA/CT-CDC-LC0041054/2021	Howard et al	EPI_ISL_1681407	MZ036816	?	?
USA/NV-CDC-QDX25762909/2021	Howard et al	EPI_ISL_3091937	MZ491668	?	?
USA/IN-CDC-LC0061401/2021	Howard et al	EPI_ISL_2306408	MZ307761	?	?
USA/KY-CDC-LC0061534/2021	Howard et al	EPI_ISL_2306520	MZ307873	?	?
USA/PA-CDC-LC0062043/2021	Howard et al	EPI_ISL_2324515	MZ333353	?	?
USA/PA-CDC-LC0063223/2021	Howard et al	EPI_ISL_4374746	OK231321	?	?
USA/NV-CDC-LC0059984/2021	Howard et al	EPI_ISL_2305388	MZ306812	?	?
USA/OK-CDC-LC0060437/2021	Howard et al	EPI_ISL_2305639	MZ307021	?	?
USA/ME-CDC-LC0040884/2021	Howard et al	EPI_ISL_1681442	MZ036851	?	?
USA/CO-CDC-LC0059797/2021	Howard et al	EPI_ISL_2305031	MZ306458	?	?
USA/MI-CDC-LC0048242/2021	Howard et al	EPI_ISL_1801853	MZ072475	?	?
USA/WI-CDC-LC0063995/2021	Howard et al	EPI_ISL_2398942	MZ342121	?	?
USA/NM-CDC-LC0055784/2021	Howard et al	EPI_ISL_2046207	MZ181452	?	?
USA/MD-CDC-LC0049356/2021	Howard et al	EPI_ISL_1802456	MZ073076	?	?
USA/MN-CDC-IBX602306980440/2021	Howard et al	EPI_ISL_2187121	MZ261430	?	?
USA/MN-CDC-IBX855519653830/2021	Howard et al	EPI_ISL_2652669	MZ401758	?	?
USA/MN-MDH-8420/2020	Lorentz et al	EPI_ISL_2834965	MZ502469	?	?
USA/MN-CDC-IBX736883287013/2021	Howard et al	EPI_ISL_1693697	MZ011598	?	?
USA/MN-CDC-IBX711530440857/2021	Howard et al	EPI_ISL_4383932	OK218065	?	?
England/QEUH-C5B7AB/2020	VanSteenhouse et al	EPI_ISL_736190	OD911904	Lighthouse Lab in Glasgow	Wellcome Sanger Institute
GHA/nmimr-SARS-CoV-2-TRA-194/2021	Adu et al	EPI_ISL_1018083	MW598417	?	?
OU395056	?	EPI_ISL_950103	OU395056	University College London, Great Ormond Street Hospital for Children NHS Foundation Trust, Imperial College Healthcare NHS Trust	University College London, Great Ormond Street Hospital for Children NHS Foundation Trust, Imperial College Healthcare NHS Trust
GHA/WACCBIP_nCoV_GS66/2021	Morang'a et al	EPI_ISL_944720	MW571182	?	?
USA/GA-CDC-ASC210110769/2021	Howard et al	EPI_ISL_2784833	MZ565786	?	?
USA/MA-Broad_CRSP-00980/2021	Lemieux et al	EPI_ISL_1067788	MW660904	Broad Institute Clinical Research Sequencing Platform	Broad Institute Genomic Center for Infectious Diseases
England/ALDP-10EDD5A/2021	Wynn et al	EPI_ISL_992416	OD977177	Lighthouse Lab in Alderley Park	Wellcome Sanger Institute
England/QEUH-1350302/2021	VanSteenhouse et al	EPI_ISL_1246146	OU050211	Lighthouse Lab in Glasgow	Wellcome Sanger Institute
England/MILK-CA47C1/2020	The Lighthouse Lab in Milton et al	EPI_ISL_762448	OD915323	Lighthouse Lab in Milton Keynes	Wellcome Sanger Institute
England/QEUH-C33A19/2020	VanSteenhouse et al	EPI_ISL_734042	OD910764	Lighthouse Lab in Glasgow	Wellcome Sanger Institute
DOM/-CDC-9KZX-8454/2020	Tao et al	EPI_ISL_906851		?	?
USA/MA-CDCBI-CRSP_XNVWQOUOA74XC65Y/2021	Lemieux et al	EPI_ISL_1787188	MZ053963	Broad Institute Clinical Research Sequencing Platform	Broad Institute Genomic Center for Infectious Diseases
USA/AZ-CDC-ASC210041543/2021	Howard et al	EPI_ISL_1835274	MZ083820	?	?
USA/MN-CDC-IBX183996369531/2021	Howard et al	EPI_ISL_2132385	MZ192294	?	?
England/ALDP-13397D6/2021	Wynn et al	EPI_ISL_1188710	OU030108	Lighthouse Lab in Alderley Park	Wellcome Sanger Institute
Scotland/QEUH-163BFCA/2021	VanSteenhouse et al	EPI_ISL_2543296	OU343662	Lighthouse Lab in Glasgow	Wellcome Sanger Institute
USA/CA-CDC-FG-018909/2021	Howard et al	EPI_ISL_1613272	MW933060	?	?
USA/CA-CDC-ASC210061637/2021	Howard et al	EPI_ISL_2181038	MZ244755	?	?
USA/OR-CDC-LC0053200/2021	Howard et al	EPI_ISL_1931914	MZ143590	?	?
England/CAMC-BC0E43/2020	Howes et al	EPI_ISL_704959	OD904380	Lighthouse Lab in Cambridge	Wellcome Sanger Institute
England/CAMC-E52784/2021	Howes et al	EPI_ISL_821276	OD927959	Lighthouse Lab in Cambridge	Wellcome Sanger Institute
England/CAMC-CF4B11/2020	Howes et al	EPI_ISL_781733	OD919754	Lighthouse Lab in Cambridge	Wellcome Sanger Institute
USA/KF-0045MidTurbinateNasal/2021	Tseng et al	?	OK335286	?	?
PHL/PH-PGC-02434/2021	Tablizo et al	EPI_ISL_1081811	MW735425	?	?
USA/MA-CDCBI-CRSP_BFOCH5RKCYOJJNON/2021	Lemieux et al	EPI_ISL_2096336	MZ194738	Broad Institute Clinical Research Sequencing Platform	Broad Institute Genomic Center for Infectious Diseases
USA/MA-CDC-LC0032326/2021	Howard et al	EPI_ISL_1549359	MW913640	?	?
USA/HI-CDC-QDX23091000/2021	Howard et al	EPI_ISL_1552030	MW905368	?	?
USA/HI-CDC-LC0034733/2021	Howard et al	EPI_ISL_1550100	MW914364	?	?
USA/HI-CDC-2-4175313/2021	Sheth et al	EPI_ISL_1678347	MZ004810	?	?
USA/MA-CDC-STM-000040910/2021	Howard et al	EPI_ISL_1554551	MW912200	?	?
USA/MA-CDC-LC0031297/2021	Howard et al	EPI_ISL_1549049	MW909471	?	?
USA/MA-CDC-STM-000033065/2021	Howard et al	EPI_ISL_1493725	MW877121	?	?
USA/ME-CDC-2-4567281/2021	Sheth et al	EPI_ISL_2840417	MZ511660	?	?
USA/ME-CDC-ASC210059047/2021	Howard et al	EPI_ISL_2146164	MZ280379	?	?
England/MILK-116A792/2021	The Lighthouse Lab in Milton et al	EPI_ISL_938689	OD955117	Lighthouse Lab in Milton Keynes	Wellcome Sanger Institute
England/MILK-EC5C41/2021	The Lighthouse Lab in Milton et al	EPI_ISL_836199	OD931626	Lighthouse Lab in Milton Keynes	Wellcome Sanger Institute
TGO/nmimr-TG-SARS-CoV-2-TGS-035-21/2021	Halatoko et al	EPI_ISL_2001064	MZ149972	?	?
England/ALDP-138736C/2021	Wynn et al	EPI_ISL_1245817	OU049844	Lighthouse Lab in Alderley Park	Wellcome Sanger Institute
England/CAMC-11E7BBF/2021	Howes et al	EPI_ISL_980244	OD969609	Lighthouse Lab in Cambridge	Wellcome Sanger Institute
USA/NJ-CDC-LC0042974/2021	Howard et al	EPI_ISL_1683840	MZ038598	?	?
USA/MA-CDC-STM-000031526/2021	Howard et al	?	MW964035	?	?
Switzerland/BS-UHB-42754783/2021	?	EPI_ISL_1748002	OU039471	Clinical Bacteriology, University Hospital Basel,Petersgraben 4, 4031 Basel, Switzerland	University Hospital Basel
USA/ME-CDC-QDX22758837/2021	Howard et al	EPI_ISL_1480532	MW864616	?	?
USA/WY-CDC-IBX149058249034/2021	Howard et al	EPI_ISL_4385268	OK218708	?	?
USA/ME-CDC-QDX23088393/2021	Howard et al	EPI_ISL_1552169	MW905909	?	?
USA/ME-CDC-QDX23893099/2021	Howard et al	EPI_ISL_4368346	OK249447	?	?
USA/HI-CDC-2-4611083/2021	Sheth et al	EPI_ISL_3355141	MZ780640	?	?
England/ALDP-138DDE0/2021	Wynn et al	EPI_ISL_1256845	OU052639	Lighthouse Lab in Alderley Park	Wellcome Sanger Institute
USA/KS-CDC-LC0035006/2021	Howard et al	EPI_ISL_1550220	MW914483	?	?
GHA/WACCBIP_nCoV_GS75/2021	Morang'a et al	EPI_ISL_944721	MW571183	?	?
KEN/SS1501/2021	Githinji et al	EPI_ISL_4037000	OK085765	?	?
England/MILK-13C97F9/2021	The Lighthouse Lab in Milton et al	EPI_ISL_1330595	OU069933	Lighthouse Lab in Milton Keynes	Wellcome Sanger Institute
USA/CO-CDC-MMB09100198/2021	Howard et al	EPI_ISL_2786163	MZ492067	?	?
USA/MT-CDC-MMB09036542/2021	Howard et al	EPI_ISL_2786012	MZ491916	?	?
USA/NM-UNM-TC243052/2021	Domman et al	EPI_ISL_3502851	OK183501	TriCore Reference Laboratories	The University of New Mexico Health Sciences Center
USA/DE-CDC-LC0057508/2021	Howard et al	EPI_ISL_2183566	MZ252837	?	?
USA/NJ-CDC-ASC210024979/2021	Howard et al	EPI_ISL_1649827	MW968147	?	?
USA/NJ-CDC-ASC210004092/2021	Howard et al	EPI_ISL_1550692	MW904906	?	?
PRI/PR-UPRRP-2441/2021	Van Belleghem et al	EPI_ISL_3924735	OK203577	?	?
USA/PR-CDC-ASC210035969/2021	Howard et al	EPI_ISL_2041916	MZ188261	?	?
USA/GA-CDC-LC0032119/2021	Howard et al	EPI_ISL_1549275	MW913556	?	?
USA/UT-CDC-LC0043736/2021	Howard et al	EPI_ISL_1684503	MZ039133	?	?
USA/UT-UPHL-210729531542/2021	Linares-Perdomo et al	EPI_ISL_3263491	MZ746409	Utah Public Health Laboratory	Utah Public Health Laboratory Infectious Disease submission group
USA/MS-CDC-2-4058274/2021	Sheth et al	EPI_ISL_3354368	MZ779875	?	?
USA/CO-CDC-MMB08729704/2021	Howard et al	EPI_ISL_2488913	MZ375590	?	?
USA/TG841171/2021	Bowers et al	EPI_ISL_1909622	MZ916599	Sonora Quest Laboratories - Phoenix	The Translational Genomics Research Institute COVID submission group
USA/WY-CDC-IBX790110724937/2021	Howard et al	EPI_ISL_2089379	MZ193231	?	?
USA/WA-S7466/2021	Nickerson et al	EPI_ISL_2136731	MZ222710	Incyte Diagnostics Spokane	Seattle Flu Study submission group
USA/WA-S6432/2021	Nickerson et al	EPI_ISL_1823043	MZ068428	Northwest Laboratory	Seattle Flu Study submission group
USA/RI-CDCBI-RIDOH_10329/2021	Lemieux et al	EPI_ISL_2660387	MZ397238	Rhode Island Department of Health	Broad Institute Genomic Center for Infectious Diseases
USA/RI-CDCBI-RIDOH_10207/2021	Lemieux et al	EPI_ISL_2362459	MZ317862	Rhode Island Department of Health	Broad Institute Genomic Center for Infectious Diseases
USA/RI-CDCBI-RIDOH_10191/2021	Lemieux et al	EPI_ISL_2362447	MZ317850	Rhode Island Department of Health	Broad Institute Genomic Center for Infectious Diseases
HongKong/HKPU-00166/2020	Siu et al	?	MZ266515	?	?
HongKong/HKPU-00167/2020	Siu et al	?	MZ266516	?	?
OU419883	?	EPI_ISL_865487	OU419883	University College London, Great Ormond Street Hospital for Children NHS Foundation Trust, Imperial College Healthcare NHS Trust	University College London, Great Ormond Street Hospital for Children NHS Foundation Trust, Imperial College Healthcare NHS Trust
USA/LA-CDC-LC0079357/2021	Howard et al	EPI_ISL_2872536	MZ531053	Laboratory Corporation of America	CDC-OAMD
USA/TX-CDC-ASC210075005/2021	Howard et al	EPI_ISL_2040655	MZ187000	?	?
USA/FL-CDC-FG-025799/2021	Howard et al	EPI_ISL_1839739	MZ077732	?	?
IRQ/Samawa-24/2021	Al-Rashedi et al	EPI_ISL_1524353	MZ145310	?	?
OU390075	?	EPI_ISL_997872	OU390075	University College London, Great Ormond Street Hospital for Children NHS Foundation Trust, Imperial College Healthcare NHS Trust	University College London, Great Ormond Street Hospital for Children NHS Foundation Trust, Imperial College Healthcare NHS Trust
OU391221	?	EPI_ISL_1247954	OU391221	Respiratory Virus Unit, Microbiology Services Colindale, Public Health England	Respiratory Virus Unit, Microbiology Services Colindale, Public Health England
IRQ/Samawa-41/2021	Al-Rashedi et al	EPI_ISL_1524370	MZ145326	?	?
IRQ/Samawa-33/2021	Al-Rashedi et al	EPI_ISL_1524362	MZ145320	?	?
OU390260	?	EPI_ISL_997794	OU390260	University College London, Great Ormond Street Hospital for Children NHS Foundation Trust, Imperial College Healthcare NHS Trust	University College London, Great Ormond Street Hospital for Children NHS Foundation Trust, Imperial College Healthcare NHS Trust
OU395087	?	EPI_ISL_919933	OU395087	University College London, Great Ormond Street Hospital for Children NHS Foundation Trust, Imperial College Healthcare NHS Trust	University College London, Great Ormond Street Hospital for Children NHS Foundation Trust, Imperial College Healthcare NHS Trust
USA/AZ-CDC-LC0055832/2021	Howard et al	EPI_ISL_2046311	MZ181555	?	?
USA/CO-CDC-FG-014542/2021	Howard et al	EPI_ISL_1556133	MW909982	?	?
USA/WY-CDC-2-4084607/2021	Sheth et al	EPI_ISL_3354461	MZ779960	?	?
USA/NE-CDC-ASC210009584/2021	Howard et al	EPI_ISL_1650264	MW968584	?	?
USA/WA-S5893/2021	Nickerson et al	EPI_ISL_1587114	MW931583	Seattle Flu Study	Seattle Flu Study submission group
USA/WA-S5890/2021	Nickerson et al	EPI_ISL_1587111	MW931581	Seattle Flu Study	Seattle Flu Study submission group
USA/IA-CDC-ASC210037171/2021	Howard et al	EPI_ISL_2145847	MZ280069	?	?
USA/NE-CDC-STM-000057482/2021	Howard et al	EPI_ISL_1923724	MZ132728	?	?
USA/ID-CDC-LC0060128/2021	Howard et al	EPI_ISL_2305401	MZ306823	?	?
USA/HI-CDC-2-4524472/2021	Sheth et al	EPI_ISL_2787713	MZ493537	?	?
USA/NV-CDC-LC0068054/2021	Howard et al	EPI_ISL_2482261	MZ372993	?	?
USA/WA-S7758/2021	Nickerson et al	EPI_ISL_2490220	MZ368053	Northwest Laboratory	Seattle Flu Study submission group
USA/WA-S8713/2021	Nickerson et al	EPI_ISL_2715125	MZ461215	Northwest Laboratory	Seattle Flu Study submission group
USA/WY-CDC-IBX246860398724/2021	Howard et al	EPI_ISL_2652557	MZ401646	?	?
USA/WY-CDC-2-4392998/2021	Sheth et al	EPI_ISL_2384059	MZ331186	?	?
USA/TX-CDC-FG-022897/2021	Howard et al	EPI_ISL_1734385	MZ033943	?	?
USA/CO-CDC-FG-030868/2021	Howard et al	EPI_ISL_2043643	OL315037	?	?
USA/WY-CDC-IBX512298770368/2021	Howard et al	EPI_ISL_1694375	MZ013732	?	?
USA/WY-CDC-IBX103637059803/2021	Howard et al	EPI_ISL_4390789	OK221385	?	?
USA/PR-CDC-QDX23269210/2021	Howard et al	EPI_ISL_1552938	MW906370	?	?
USA/MT-CDC-ASC210028581/2021	Howard et al	EPI_ISL_1667969	MW990895	?	?
USA/MT-CDC-LC0039459/2021	Howard et al	EPI_ISL_1612535	MZ003628	?	?
USA/OR-CDC-ASC210041482/2021	Howard et al	EPI_ISL_1835227	MZ083773	?	?
USA/OR-CDC-2-4242995/2021	Sheth et al	EPI_ISL_1823655	MZ082570	?	?
USA/OR-CDC-LC0056130/2021	Howard et al	EPI_ISL_2046515	MZ181759	?	?
USA/MT-CDC-ASC210046523/2021	Howard et al	EPI_ISL_1690252	MZ025887	?	?
USA/AR-CDC-QDX23892602/2021	Howard et al	EPI_ISL_1838932	MZ073767	?	?
USA/MT-CDC-ASC210039407/2021	Howard et al	EPI_ISL_2599985	MZ414462	?	?
USA/MT-CDC-2-4243186/2021	Sheth et al	EPI_ISL_3354812	MZ780311	?	?
USA/MT-CDC-ASC210052240/2021	Howard et al	EPI_ISL_1837753	MZ086296	?	?
USA/LA-CDC-LC0044718/2021	Howard et al	EPI_ISL_1798738	MZ069494	?	?
USA/MT-CDC-2-4331867/2021	Sheth et al	EPI_ISL_2105152	MZ206236	?	?
USA/MT-CDC-2-4356631/2021	Sheth et al	EPI_ISL_2229295	MZ278477	?	?
USA/MT-CDC-ASC210071484/2021	Howard et al	EPI_ISL_2041034	MZ187379	?	?
USA/MT-CDC-ASC210069660/2021	Howard et al	EPI_ISL_1999130	MZ214248	?	?
USA/WY-CDC-IBX268754755949/2021	Howard et al	EPI_ISL_2652562	MZ401651	?	?
USA/MT-CDC-ASC210107103/2021	Howard et al	EPI_ISL_2528985	MZ386631	?	?
USA/OR-CDC-2-4393064/2021	Sheth et al	EPI_ISL_2384218	MZ331308	?	?
USA/MT-CDC-ASC210059373/2021	Howard et al	EPI_ISL_2147128	MZ281335	?	?
USA/MT-CDC-ASC210059375/2021	Howard et al	EPI_ISL_2147130	MZ281337	?	?
USA/MT-CDC-ASC210059374/2021	Howard et al	EPI_ISL_2147129	MZ281336	?	?
HG998927	Constantinides et al	?	HG998927	Oxford University Hospitals	Modernising Medical Microbiology
England/QEUH-132B9FF/2021	VanSteenhouse et al	EPI_ISL_1174267	OU024702	Lighthouse Lab in Glasgow	Wellcome Sanger Institute
England/MILK-1506521/2021	The Lighthouse Lab in Milton et al	EPI_ISL_1699818	OU254522	Lighthouse Lab in Milton Keynes	Wellcome Sanger Institute
England/ALDP-14E4751/2021	Wynn et al	EPI_ISL_1653499	OU251114	Lighthouse Lab in Alderley Park	Wellcome Sanger Institute
England/ALDP-12DB6AD/2021	Wynn et al	EPI_ISL_1083499	OU014001	Lighthouse Lab in Alderley Park	Wellcome Sanger Institute
England/ALDP-1504EDD/2021	Wynn et al	EPI_ISL_1699359	OU253872	Lighthouse Lab in Alderley Park	Wellcome Sanger Institute
OU386144	?	EPI_ISL_866234	OU386144	University College London, Great Ormond Street Hospital for Children NHS Foundation Trust, Imperial College Healthcare NHS Trust	University College London, Great Ormond Street Hospital for Children NHS Foundation Trust, Imperial College Healthcare NHS Trust
OU390537	?	EPI_ISL_1637095	OU390537	University College London, Great Ormond Street Hospital for Children NHS Foundation Trust, Imperial College Healthcare NHS Trust	University College London, Great Ormond Street Hospital for Children NHS Foundation Trust, Imperial College Healthcare NHS Trust
OU396443	?	EPI_ISL_1050565	OU396443	University College London, Great Ormond Street Hospital for Children NHS Foundation Trust, Imperial College Healthcare NHS Trust	University College London, Great Ormond Street Hospital for Children NHS Foundation Trust, Imperial College Healthcare NHS Trust
England/QEUH-138EF43/2021	VanSteenhouse et al	EPI_ISL_1333016	OU088459	Lighthouse Lab in Glasgow	Wellcome Sanger Institute
OU490183	?	EPI_ISL_3076997	OU490183	Respiratory Virus Unit, Microbiology Services Colindale, Public Health England	Respiratory Virus Unit, Microbiology Services Colindale, Public Health England
OU420294	?	EPI_ISL_866258	OU420294	University College London, Great Ormond Street Hospital for Children NHS Foundation Trust, Imperial College Healthcare NHS Trust	University College London, Great Ormond Street Hospital for Children NHS Foundation Trust, Imperial College Healthcare NHS Trust
OU419248	?	EPI_ISL_1105383	OU419248	University College London, Great Ormond Street Hospital for Children NHS Foundation Trust, Imperial College Healthcare NHS Trust	University College London, Great Ormond Street Hospital for Children NHS Foundation Trust, Imperial College Healthcare NHS Trust
OU031098	?	EPI_ISL_950756	OU031098	Queens Medical Centre, Clinical Microbiology Department / DeepSeq Nottingham	Queens Medical Centre, Clinical Microbiology Department / DeepSeq Nottingham
England/MILK-148F891/2021	The Lighthouse Lab in Milton et al	EPI_ISL_1486460	OU219901	Lighthouse Lab in Milton Keynes	Wellcome Sanger Institute
USA/DE-CDC-ASC210025427/2021	Howard et al	EPI_ISL_1687169	MZ023600	?	?
USA/NY-CDC-ASC210060906/2021	Howard et al	EPI_ISL_2146721	MZ280935	?	?
USA/WI-CDC-IBX240866809483/2021	Howard et al	EPI_ISL_2186467	MZ260777	?	?
USA/GA-CDC-MMB08555571/2021	Howard et al	EPI_ISL_2188673	MZ246826	?	?
USA/NC-CDC-ASC210072652/2021	Howard et al	EPI_ISL_2040520	MZ186875	?	?
USA/ND-CDC-2-4611873/2021	Sheth et al	EPI_ISL_3355419	MZ780918	?	?
USA/WI-CDC-IBX570170821154/2021	Howard et al	?	MZ718260	?	?
USA/MN-MDH-7112/2021	Lorentz et al	EPI_ISL_2178605	MZ242558	?	?
USA/NC-CDC-LC0053652/2021	Howard et al	EPI_ISL_2044358	MZ179606	?	?
USA/VA-CDC-ASC210076775/2021	Howard et al	EPI_ISL_4363175	OK294523	?	?
USA/NH-CDC-2-4449177/2021	Sheth et al	EPI_ISL_2452196	MZ358754	?	?
USA/2105170059/2021	Benton et al	EPI_ISL_6794396	MZ799152	?	?
England/QEUH-1292781/2021	VanSteenhouse et al	EPI_ISL_1070345	OD996521	Lighthouse Lab in Glasgow	Wellcome Sanger Institute
USA/NC-CDC-ASC210012630/2021	Howard et al	EPI_ISL_1649351	MW967695	?	?
USA/WY-CDC-IBX525441917050/2021	Howard et al	EPI_ISL_1691689	MZ010527	?	?
USA/SC-CDC-ASC210002317/2021	Howard et al	EPI_ISL_2241943	MZ255773	?	?
USA/ND-CDC-STM-000042024/2021	Howard et al	EPI_ISL_1576013	OK190801	?	?
USA/ND-CDC-STM-000041974/2021	Howard et al	EPI_ISL_1575824	OK193139	?	?
USA/MS-CDC-ASC210063871/2021	Howard et al	EPI_ISL_2280546	MZ294134	?	?
USA/WV-CDC-LC0068631/2021	Howard et al	EPI_ISL_2482013	MZ372745	?	?
USA/MA-CDCBI-CRSP_IPWQCMUEP5WHDMS2/2021	Lemieux et al	EPI_ISL_1786967	MZ053729	Broad Institute Clinical Research Sequencing Platform	Broad Institute Genomic Center for Infectious Diseases
USA/MA-CDC-LC0037101/2021	Howard et al	EPI_ISL_1610456	MZ001653	?	?
USA/MO-CDC-QDX24155125/2021	Howard et al	EPI_ISL_2011329	MZ161586	?	?
USA/NJ-CDC-LC0038540/2021	Howard et al	EPI_ISL_1611607	MZ002728	?	?
USA/MS-CDC-STM-000052511/2021	Howard et al	EPI_ISL_1796862	MZ059706	?	?
USA/MO-CDC-LC0047041/2021	Howard et al	EPI_ISL_4382079	OK235051	?	?
USA/SC-CDC-ASC210002997/2021	Howard et al	EPI_ISL_2241805	MZ255953	?	?
USA/SC-COVID21-0904/2021	Flores et al	?	MW959940	?	?
USA/SC-COVID21-0955/2021	Flores et al	?	MW959964	?	?
USA/SC-CDC-2-4043902/2021	Sheth et al	EPI_ISL_3354316	MZ779820	?	?
USA/SC-COVID21-1017/2021	Flores et al	?	MW959892	?	?
USA/SC-COVID21-1022/2021	Flores et al	?	MW959862	?	?
USA/SC-COVID21-1081/2021	Flores et al	?	MW883142	?	?
USA/SC-COVID21-1265/2021	Flores et al	?	MZ076717	?	?
USA/SC-COVID21-1292/2021	Flores et al	?	MZ076713	?	?
USA/SC-CDC-ASC210015250/2021	Howard et al	EPI_ISL_1551410	MW906852	?	?
USA/SC-CDC-ASC210012466/2021	Howard et al	EPI_ISL_2242321	MZ255676	?	?
USA/KY-GD_00003/2021	Hudson et al	EPI_ISL_4511515	OK147445	?	?
USA/SC-CDC-STM-000056119/2021	Howard et al	EPI_ISL_1907833	MZ101018	?	?
USA/SC-CDC-LC0058545/2021	Howard et al	EPI_ISL_2184542	MZ253644	?	?
USA/KY-GD_00041/2021	Hudson et al	EPI_ISL_4511551	OK147483	?	?
USA/SC-CDC-LC0055109/2021	Howard et al	EPI_ISL_2045492	MZ180738	?	?
USA/AK-PHL10059/2021	DeRonde et al	EPI_ISL_3046040	MZ643066	?	?
USA/OH-CDC-QDX25284280/2021	Howard et al	EPI_ISL_2451393	MZ390285	?	?
OU421010	?	EPI_ISL_920792	OU421010	University College London, Great Ormond Street Hospital for Children NHS Foundation Trust, Imperial College Healthcare NHS Trust	University College London, Great Ormond Street Hospital for Children NHS Foundation Trust, Imperial College Healthcare NHS Trust
USA/UND-00068309/2021	Pfrender et al	EPI_ISL_1910988	MZ395141	?	?
USA/CUIMC-NP-5821/2021	Annavajhala et al	EPI_ISL_1965872	MZ680991	?	?
USA/NV-CDC-LC0035316/2021	Howard et al	EPI_ISL_1550365	MW914628	?	?
USA/OH-CDC-LC0033955/2021	Howard et al	EPI_ISL_1549861	MW914127	?	?
USA/OH-CDC-LC0045246/2021	Howard et al	EPI_ISL_1799161	MZ069830	?	?
USA/KY-CDC-LC0073634/2021	Howard et al	EPI_ISL_4378537	OK233306	?	?
USA/CT-CDC-QDX23760798/2021	Howard et al	EPI_ISL_1753209	MZ045162	?	?
USA/RI-CDC-2-4122042/2021	Sheth et al	EPI_ISL_3354518	MZ780017	?	?
USA/ME-CDC-QDX24632705/2021	Howard et al	EPI_ISL_2269088	MZ288559	?	?
USA/ME-CDC-QDX24941105/2021	Howard et al	EPI_ISL_2372260	MZ321569	?	?
USA/NY-CDC-LC0036105/2021	Howard et al	EPI_ISL_1609433	MZ000646	?	?
USA/NY-CDC-LC0036163/2021	Howard et al	EPI_ISL_1609432	MZ000645	?	?
USA/NY-CDC-LC0037133/2021	Howard et al	EPI_ISL_1610432	MZ001638	?	?
USA/RI-CDC-ASC210031368/2021	Howard et al	EPI_ISL_2149885	MZ283754	?	?
USA/GA-CDC-STM-000072120/2021	Howard et al	EPI_ISL_2320172	MZ315364	?	?
USA/VT-CDC-QDX23997587/2021	Howard et al	EPI_ISL_1924560	MZ131519	?	?
USA/WA-S6799/2021	Nickerson et al	EPI_ISL_1926084	MZ144577	Northwest Laboratory	Seattle Flu Study submission group
USA/IN-CDC-LC0068594/2021	Howard et al	EPI_ISL_2481976	MZ372708	?	?
USA/IN-CDC-LC0069327/2021	Howard et al	EPI_ISL_4373653	OK230600	?	?
USA/NE-CDC-ASC210006573/2021	Howard et al	EPI_ISL_1550773	MW904987	?	?
USA/OK-CDC-2-4394971/2021	Sheth et al	EPI_ISL_2384028	MZ331155	?	?
USA/IA-CDC-LC0039777/2021	Howard et al	EPI_ISL_1612819	MZ003912	?	?
USA/KS-CDC-LC0044043/2021	Howard et al	EPI_ISL_1684791	MZ039420	?	?
USA/NE-CDC-2-4242685/2021	Sheth et al	EPI_ISL_1823848	MZ082763	?	?
USA/NE-CDC-QDX23760290/2021	Howard et al	EPI_ISL_1738150	MZ030034	?	?
USA/NE-CDC-ASC210008172/2021	Howard et al	EPI_ISL_2186244	MZ259886	?	?
USA/NE-CDC-LC0056435/2021	Howard et al	EPI_ISL_2046720	MZ181964	?	?
USA/IA-CDC-ASC210054570/2021	Howard et al	EPI_ISL_1997036	MZ212154	?	?
USA/NE-CDC-ASC210058832/2021	Howard et al	EPI_ISL_2147079	MZ281286	?	?
USA/NE-CDC-ASC210058916/2021	Howard et al	EPI_ISL_2147208	MZ281415	?	?
USA/MO-CDC-QDX25284220/2021	Howard et al	EPI_ISL_2440854	MZ354015	?	?
USA/ME-CDCBI-CRSP_754CLIVP6G4BXKFW/2021	Lemieux et al	EPI_ISL_3007459	MZ574911	Broad Institute Clinical Research Sequencing Platform	Broad Institute Genomic Center for Infectious Diseases
USA/ME-CDCBI-CRSP_IPUKE6EM6OROVXUO/2021	Lemieux et al	EPI_ISL_3007460	MZ574912	Broad Institute Clinical Research Sequencing Platform	Broad Institute Genomic Center for Infectious Diseases
USA/NE-CDC-2-4368815/2021	Sheth et al	EPI_ISL_2229081	MZ278282	?	?
USA/MT-CDC-2-4122937/2021	Sheth et al	EPI_ISL_3354653	MZ780152	?	?
USA/NE-CDC-ASC210047858/2021	Howard et al	EPI_ISL_1736649	MZ075283	?	?
USA/HI-CDC-QDX25890951/2021	Howard et al	EPI_ISL_2870997		Quest Diagnostics Incorporated	CDC-OAMD
USA/IA-CDC-2-4241982/2021	Sheth et al	EPI_ISL_1823633	MZ082548	?	?
USA/WY-CDC-IBX029321787566/2021	Howard et al	EPI_ISL_2013824	MZ167573	?	?
USA/WY-CDC-IBX853018191639/2021	Howard et al	EPI_ISL_2089392	MZ193244	?	?
USA/NE-CDC-ASC210015206/2021	Howard et al	EPI_ISL_4359939	OK291471	?	?
USA/MO-CDC-ASC210018765/2021	Howard et al	EPI_ISL_1551630	MW907072	?	?
USA/NE-CDC-ASC210024780/2021	Howard et al	EPI_ISL_1925362	MZ158991	?	?
USA/NE-CDC-ASC210025795/2021	Howard et al	EPI_ISL_2600141	MZ414618	?	?
USA/NE-CDC-ASC210045760/2021	Howard et al	EPI_ISL_1689924	MZ025561	?	?
USA/GA-CDC-FG-030992/2021	Howard et al	EPI_ISL_2043672	OL315065	?	?
USA/ID-CDC-ASC210105795/2021	Howard et al	EPI_ISL_2489604	MZ376389	?	?
USA/ID-CDC-IBX294703624406/2021	Howard et al	EPI_ISL_4390034	OK221012	?	?
USA/NE-CDC-ASC210055004/2021	Howard et al	EPI_ISL_1995560	MZ210678	?	?
USA/NE-CDC-ASC210075778/2021	Howard et al	EPI_ISL_2041136	MZ187481	?	?
USA/NE-CDC-2-4282808/2021	Sheth et al	EPI_ISL_1937507	MZ143695	?	?
USA/IA-CDC-ASC210061522/2021	Howard et al	EPI_ISL_2180673	MZ244487	?	?
USA/NE-CDC-ASC210057563/2021	Howard et al	EPI_ISL_2035132	MZ166433	?	?
USA/UT-UPHL-210707597209/2021	Gupta et al	EPI_ISL_2857959	MZ728363	Utah Public Health Laboratory	Utah Public Health Laboratory Infectious Disease submission group
USA/ID-CDC-MMB09234660/2021	Howard et al	EPI_ISL_4347784	OK240252	?	?
USA/WY-CDC-IBX957995162013/2021	Howard et al	EPI_ISL_4390552	OK221271	?	?
USA/OH-CDC-LC0039492/2021	Howard et al	EPI_ISL_1612346	MZ003467	?	?
USA/NMDOH-2021090959/2021	Johnson et al	EPI_ISL_2723652	MZ476089	New Mexico Department of Health Scientific Laboratory	New Mexico Department of Health Scientific Laboratory
USA/IA-CDC-ASC210025000/2021	Howard et al	EPI_ISL_1686872	MZ023303	?	?
USA/OH-CDC-LC0055833/2021	Howard et al	EPI_ISL_2046120	MZ181365	?	?
USA/NM-CDC-IBX936728507593/2021	Howard et al	EPI_ISL_4387915	OK219995	?	?
OU393413	?	EPI_ISL_1386859	OU393413	University College London, Great Ormond Street Hospital for Children NHS Foundation Trust, Imperial College Healthcare NHS Trust	University College London, Great Ormond Street Hospital for Children NHS Foundation Trust, Imperial College Healthcare NHS Trust
USA/FL-CDC-FG-028602/2021	Howard et al	EPI_ISL_1992197	MZ154834	?	?
USA/PA-CDC-LC0055749/2021	Howard et al	EPI_ISL_2046259	MZ181504	?	?
USA/MI-CDC-STM-000038607/2021	Howard et al	EPI_ISL_4347018	OK193233	?	?
USA/DC-DFS-PHL-0177/2021	Nguyen et al	EPI_ISL_1159114	MZ487877	?	?
USA/PA-CDC-LC0064602/2021	Howard et al	EPI_ISL_2398010	MZ341195	?	?
USA/OH-CDC-FG-036620/2021	Howard et al	EPI_ISL_2480014	MZ368311	?	?
USA/OK-CDC-LC0056313/2021	Howard et al	EPI_ISL_2046558	MZ181802	?	?
USA/TG832490/2021	Bowers et al	EPI_ISL_1909695	MZ916264	Sonora Quest Laboratories - Phoenix	The Translational Genomics Research Institute COVID submission group
USA/AK-PHL9628/2021	DeRonde et al	EPI_ISL_2626724	MZ425094	?	?
USA/OH-CDC-ASC210055615/2021	Howard et al	EPI_ISL_1996758	MZ211876	?	?
USA/NJ-CDC-ASC210015260/2021	Howard et al	EPI_ISL_1551411	MW906853	?	?
USA/NJ-CDC-IBX516229204754/2021	Howard et al	EPI_ISL_1691688	MZ010526	?	?
USA/WY-CDC-IBX358424382697/2021	Howard et al	EPI_ISL_1691977	MZ010815	?	?
USA/WY-CDC-IBX833232711669/2021	Howard et al	EPI_ISL_1702230	MZ010392	?	?
USA/RI-CDCBI-RIDOH_10382/2021	Lemieux et al	EPI_ISL_2660413	MZ397264	Rhode Island Department of Health	Broad Institute Genomic Center for Infectious Diseases
USA/AK-PHL7813/2021	DeRonde et al	EPI_ISL_1575036	MZ199179	?	?
USA/WA-S6065/2021	Nickerson et al	EPI_ISL_1711568	MZ029460	Northwest Laboratory	Seattle Flu Study submission group
USA/MT-CDC-LC0045170/2021	Howard et al	EPI_ISL_1799219	MZ069888	?	?
USA/MT-CDC-ASC210036847/2021	Howard et al	EPI_ISL_2145948	MZ280170	?	?
USA/MT-CDC-ASC210067113/2021	Howard et al	EPI_ISL_2531051	MZ384212	?	?
USA/MT-CDC-ASC210066136/2021	Howard et al	EPI_ISL_2422024	MZ349830	?	?
USA/MA-CDCBI-CRSP_4ERF2QWVBYTQWNDF/2021	Lemieux et al	EPI_ISL_1971566	MZ149357	Broad Institute Clinical Research Sequencing Platform	Broad Institute Genomic Center for Infectious Diseases
USA/OR-CDC-ASC210071891/2021	Howard et al	EPI_ISL_4365425	OK296580	?	?
USA/NE-CDC-LC0039550/2021	Howard et al	EPI_ISL_1612543	MZ003636	?	?
USA/AR-CDC-QDX23892593/2021	Howard et al	EPI_ISL_4372697	OK252213	?	?
USA/AR-CDC-QDX24236398/2021	Howard et al	EPI_ISL_4366296	OK248106	?	?
USA/AR-CDC-ASC210029190/2021	Howard et al	EPI_ISL_4362978	OK294316	?	?
USA/OH-CDC-LC0060182/2021	Howard et al	EPI_ISL_2305246	MZ306673	?	?
USA/OR-CDC-ASC210108639/2021	Howard et al	EPI_ISL_2687350	MZ450555	?	?
USA/AZ-CDC-ASC210063432/2021	Howard et al	EPI_ISL_2204845	MZ272815	?	?
USA/SC-CDC-IBX195310308393/2021	Howard et al	EPI_ISL_2323700	MZ316804	?	?
USA/ID-CDC-IBX094746877669/2021	Howard et al	EPI_ISL_2686895	MZ450066	?	?
USA/WI-CDC-LC0050406/2021	Howard et al	EPI_ISL_1926669	MZ141138	?	?
USA/WY-CDC-IBX366761945627/2021	Howard et al	EPI_ISL_4385073	OK218618	?	?
USA/WY-CDC-IBX449512919874/2021	Howard et al	EPI_ISL_1694362	MZ013719	?	?
USA/WY-CDC-2-4242396/2021	Sheth et al	EPI_ISL_1824014	MZ082929	?	?
USA/WY-CDC-IBX828674422774/2021	Howard et al	EPI_ISL_4388566	OK220295	?	?
USA/WY-CDC-IBX930510786783/2021	Howard et al	EPI_ISL_1795588	MZ055051	?	?
GHA/WACCBIP_nCoV_GS61/2021	Morang'a et al	EPI_ISL_944715	MW571177	?	?
OU419553	?	EPI_ISL_1250253	OU419553	Respiratory Virus Unit, Microbiology Services Colindale, Public Health England	Respiratory Virus Unit, Microbiology Services Colindale, Public Health England
USA/NV-CDC-QDX22396049/2021	Cook et al	EPI_ISL_1335992	MW803467	?	?
USA/VA-CDC-LC0010211/2021	Cook et al	EPI_ISL_1081273	MW667551	?	?
USA/VA-CDC-LC0037903/2021	Howard et al	EPI_ISL_1611078	MZ002202	?	?
USA/VA-CDC-ASC210012407/2021	Howard et al	EPI_ISL_1649815	MW968135	?	?
USA/VA-CDC-LC0037080/2021	Howard et al	EPI_ISL_1610495	MZ001678	?	?
USA/VA-CDC-LC0058429/2021	Howard et al	EPI_ISL_2184585	MZ253687	?	?
USA/TN-CDC-ASC210069938/2021	Howard et al	EPI_ISL_1923109	MZ131180	?	?
USA/IA-CDC-2-4523890/2021	Sheth et al	EPI_ISL_2787377	MZ493419	?	?
USA/MN-CDC-IBX412177500721/2021	Howard et al	EPI_ISL_4383350	OK217703	?	?
USA/IN-CDC-LC0059729/2021	Howard et al	EPI_ISL_2304874	MZ306301	?	?
USA/MA-CDC-QDX25063121/2021	Howard et al	EPI_ISL_2397452	MZ337040	?	?
USA/CO-CDC-FG-029586/2021	Howard et al	EPI_ISL_1992948	MZ155541	?	?
USA/TX-CDC-FG-031789/2021	Howard et al	EPI_ISL_2043906	OL315299	?	?
DJI/NAMRU3_D189/2021	Arnold et al	EPI_ISL_2533840	MZ394587	?	?
DJI/NAMRU3_AH/2021	Arnold et al	EPI_ISL_3920363	OK018239	?	?
DJI/NAMRU3_EV/2021	Arnold et al	EPI_ISL_3920368	OK018291	?	?
DJI/NAMRU3_CADJ_26/2021	Arnold et al	EPI_ISL_2533837	MZ394584	?	?
DJI/NAMRU3_C66/2021	Arnold et al	EPI_ISL_3920364	OK018266	?	?
DJI/NAMRU3_E58/2021	Arnold et al	EPI_ISL_2533858	MZ394605	?	?
DJI/NAMRU3_C593/2021	Arnold et al	EPI_ISL_2858642	MZ520077	?	?
Switzerland/AG-ETHZ-480386/2021	?	EPI_ISL_1129349	OD998172	Computational evolution group,Mattenstrasse 26, Basel	ETH ZURICH D-BSSE
England/QEUH-13AE903/2021	VanSteenhouse et al	EPI_ISL_1263557	OU053940	Lighthouse Lab in Glasgow	Wellcome Sanger Institute
GHA/WACCBIP_nCoV_GS104/2021	Morang'a et al	EPI_ISL_944671	MW571133	?	?
GHA/nmimr-SARS-CoV-2-TRA-138/2021	Adu et al	?	MW662142	?	?
Switzerland/SO-ETHZ-610152/2021	?	EPI_ISL_2212485	OU190958	Department of Biosystems Science and Engineering, ETH Zürich,Mattenstrasse 26, 4058 Basel, Switzerland	ETH ZURICH D-BSSE
USA/ID-CDC-ASC210108414/2021	Howard et al	EPI_ISL_2687274	MZ450479	?	?
USA/WY-CDC-IBX354563626068/2021	Howard et al	EPI_ISL_4384410	OK218310	?	?
USA/HI-CDC-2-4451396/2021	Sheth et al	EPI_ISL_2452129	MZ358714	?	?
GHA/nmimr-SARS-CoV-2-TRA-21-6360/2021	Adu et al	EPI_ISL_2508385	MZ350120	?	?
USA/FL-CDC-FG-011283/2021	Howard et al	EPI_ISL_1555363	MW910658	?	?
USA/HI-CDC-QDX23654501/2021	Howard et al	EPI_ISL_1668774	MW988881	?	?
USA/WY-CDC-IBX544148269259/2021	Howard et al	EPI_ISL_1691991	MZ010829	?	?
USA/KF-0048MidTurbinateNasal/2021	Tseng et al	?	OK335284	?	?
USA/KF-0047MidTurbinateNasal/2021	Tseng et al	?	OK335285	?	?
USA/MO-CDC-ASC210035284/2021	Howard et al	EPI_ISL_2039375	MZ185756	?	?
USA/TN-CDC-ASC210056488/2021	Howard et al	EPI_ISL_1996096	MZ211214	?	?
USA/HI-CDC-LC0056299/2021	Howard et al	EPI_ISL_2046438	MZ181682	?	?
USA/UT-UPHL-210707656934/2021	Gupta et al	EPI_ISL_2858018	MZ728396	Utah Public Health Laboratory	Utah Public Health Laboratory Infectious Disease submission group
USA/JLNN/2021	Grimwood et al	EPI_ISL_3246259	MZ717727	?	?
USA/VI-CDC-ASC210106235/2021	Howard et al	EPI_ISL_2489093	MZ375897	?	?
USA/FL-CDC-FG-019953/2021	Howard et al	EPI_ISL_1667038	MW992352	?	?
USA/OK-CDC-LC0064499/2021	Howard et al	EPI_ISL_2398058	MZ341243	?	?
USA/GA-CDC-STM-000005666/2021	Cook et al	EPI_ISL_1016794	MW626463	?	?
USA/VI-CDC-4190861-001/2021	Sheth et al	EPI_ISL_3064776	MZ618221	?	?
USA/MA-CDCBI-CRSP_UVDX5TMDIGTEU5TT/2021	Lemieux et al	EPI_ISL_2991878	MZ472493	Broad Institute Clinical Research Sequencing Platform	Broad Institute Genomic Center for Infectious Diseases
USA/MA-CDCBI-CRSP_75OWZGRJP2P7XV5S/2021	Lemieux et al	EPI_ISL_2096304	MZ194705	Broad Institute Clinical Research Sequencing Platform	Broad Institute Genomic Center for Infectious Diseases
USA/KF-0041MidTurbinateNasal/2021	Tseng et al	?	OK335287	?	?
USA/MA-CDCBI-CRSP_CGMJ3MPDZ7HOGA5N/2021	Lemieux et al	EPI_ISL_2312038	MZ311090	Broad Institute Clinical Research Sequencing Platform	Broad Institute Genomic Center for Infectious Diseases
USA/MA-CDCBI-CRSP_M66YUZDDQVUI3IBE/2021	Lemieux et al	EPI_ISL_2991747	MZ472362	Broad Institute Clinical Research Sequencing Platform	Broad Institute Genomic Center for Infectious Diseases
USA/KY-CDC-LC0057513/2021	Howard et al	EPI_ISL_2184053	MZ253155	?	?
USA/OK-CDC-LC0043839/2021	Howard et al	EPI_ISL_1684851	MZ039480	?	?
USA/NJ-CDC-IBX753724142539/2021	Howard et al	?	MZ718897	?	?
USA/HI-CDC-QDX24476584/2021	Howard et al	EPI_ISL_2143199	MZ225975	?	?
USA/HI-CDC-LC0056239/2021	Howard et al	EPI_ISL_2046545	MZ181789	?	?
USA/HI-CDC-2-4595028/2021	Sheth et al	EPI_ISL_2987091	MZ572332	?	?
USA/HI-CDC-ASC210108701/2021	Howard et al	EPI_ISL_2687390	MZ450595	?	?
USA/MA-CDC-STM-000071681/2021	Howard et al	EPI_ISL_4345837	OK190877	?	?
USA/MD-MDH-1281/2021	Keller et al	EPI_ISL_1272201	MW751614	?	?
USA/NJ-CDC-LC0036233/2021	Howard et al	EPI_ISL_1609474	MZ000687	?	?
USA/MA-CDCBI-CRSP_2FDC265AOIBWYJE4/2021	Lemieux et al	EPI_ISL_2991505	MZ472120	Broad Institute Clinical Research Sequencing Platform	Broad Institute Genomic Center for Infectious Diseases
USA/CO-CDC-FG-029366/2021	Howard et al	EPI_ISL_1992960	MZ155553	?	?
USA/MA-CDCBI-CRSP_MLC7T2PYOJV7UXLA/2021	Lemieux et al	EPI_ISL_2192892	MZ256813	Broad Institute Clinical Research Sequencing Platform	Broad Institute Genomic Center for Infectious Diseases
USA/MA-CDCBI-CRSP_GJST62EZTWA3PVYB/2021	Lemieux et al	EPI_ISL_2192807	MZ256728	Broad Institute Clinical Research Sequencing Platform	Broad Institute Genomic Center for Infectious Diseases
USA/VI-CDC-2-4420253/2021	Sheth et al	EPI_ISL_2384227	MZ331317	?	?
USA/VI-CDC-2-4122616/2021	Sheth et al	EPI_ISL_3354604	MZ780103	?	?
USA/VI-CDC-2-4122522/2021	Sheth et al	EPI_ISL_3354586	MZ780085	?	?
USA/VI-CDC-2-4122520/2021	Sheth et al	EPI_ISL_3354585	MZ780084	?	?
USA/VI-CDC-2-4420260/2021	Sheth et al	EPI_ISL_2384228	MZ331318	?	?
USA/VI-CDC-2-4420259/2021	Sheth et al	EPI_ISL_2384224	MZ331314	?	?
USA/VI-CDC-2-4420154/2021	Sheth et al	EPI_ISL_2399430	MZ334632	?	?
USA/VI-CDC-2-4420088/2021	Sheth et al	EPI_ISL_2384225	MZ331315	?	?
USA/MA-CDCBI-CRSP_NBYQE7CY4FGYH3H2/2021	Lemieux et al	EPI_ISL_2104109	MZ207554	Broad Institute Clinical Research Sequencing Platform	Broad Institute Genomic Center for Infectious Diseases
USA/DE-CDC-2-4567899/2021	Sheth et al	EPI_ISL_2840438	MZ511681	?	?
USA/CA-CDC-FG-021323/2021	Howard et al	EPI_ISL_1666367	MW991900	?	?
USA/VI-CDC-2-4420160/2021	Sheth et al	EPI_ISL_2384226	MZ331316	?	?
USA/NE-CDC-FG-035022/2021	Howard et al	EPI_ISL_2280233	MZ293816	?	?
USA/SD-SDPHL-0356/2021	Carlson et al	EPI_ISL_2427238	MZ346432	South Dakota Public Health Laboratory	South Dakota Department of Health
USA/ND-CDC-IBX148707731924/2021	Howard et al	EPI_ISL_2652541	MZ401630	?	?
USA/MN-CDC-STM-000042691/2021	Howard et al	EPI_ISL_1576432	OK193048	?	?
USA/MN-MDH-8022/2021	Lorentz et al	EPI_ISL_2501100	MZ379553	?	?
USA/VI-CDC-2-4122114/2021	Sheth et al	EPI_ISL_3354522	MZ780021	?	?
USA/TX-CDC-QDX23654651/2021	Howard et al	EPI_ISL_1669153	MW989210	?	?
USA/OR-CDC-ASC210049126/2021	Howard et al	EPI_ISL_1835684	MZ084229	?	?
USA/DC-CDC-LC0066950/2021	Howard et al	EPI_ISL_2481274	MZ372090	?	?
USA/TX-CDC-QDX24326183/2021	Howard et al	EPI_ISL_4371826	OK251627	?	?
USA/IL-CDC-LC0057828/2021	Howard et al	EPI_ISL_4377531	OK232787	?	?
USA/KS-CDC-LC0045515/2021	Howard et al	EPI_ISL_1799650	MZ070311	?	?
USA/LA-CDC-2-4242176/2021	Sheth et al	EPI_ISL_1823814	MZ082729	?	?
USA/VA-CDC-ASC210041949/2021	Howard et al	EPI_ISL_1737364	MZ075996	?	?
USA/MA-CDCBI-CRSP_GBBKCFHDUQIIJMFN/2021	Lemieux et al	EPI_ISL_2104012	MZ207457	Broad Institute Clinical Research Sequencing Platform	Broad Institute Genomic Center for Infectious Diseases
USA/VI-CDC-2-4513262/2021	Sheth et al	EPI_ISL_2690017	MZ451846	?	?
USA/AR-CDC-LC0067422/2021	Howard et al	EPI_ISL_2481617	MZ372350	?	?
USA/TX-CDC-2-4308917/2021	Sheth et al	EPI_ISL_2018264	MZ164692	?	?
USA/TN-CDC-LC0056611/2021	Howard et al	EPI_ISL_2182038	MZ252262	?	?
OU392468	?	EPI_ISL_1248121	OU392468	University College London, Great Ormond Street Hospital for Children NHS Foundation Trust, Imperial College Healthcare NHS Trust	University College London, Great Ormond Street Hospital for Children NHS Foundation Trust, Imperial College Healthcare NHS Trust
OU391427	?	EPI_ISL_865931	OU391427	University College London, Great Ormond Street Hospital for Children NHS Foundation Trust, Imperial College Healthcare NHS Trust	University College London, Great Ormond Street Hospital for Children NHS Foundation Trust, Imperial College Healthcare NHS Trust
England/QEUH-12C8F02/2021	VanSteenhouse et al	EPI_ISL_1102616	OU020568	Lighthouse Lab in Glasgow	Wellcome Sanger Institute
England/QEUH-1426094/2021	VanSteenhouse et al	EPI_ISL_1374804	OU105983	Lighthouse Lab in Glasgow	Wellcome Sanger Institute
USA/PA-CDC-LC0025797/2021	Howard et al	EPI_ISL_1481124	MW869431	?	?
USA/WV091024/2021	Denvir et al	EPI_ISL_1624979	MZ500323	?	?
USA/OH-UHTL-68/2021	Sadri et al	EPI_ISL_1240789	MW686384	?	?
USA/TX-CDC-FG-032280/2021	Howard et al	EPI_ISL_2134247	MZ223042	?	?
USA/KS-CDC-LC0079984/2021	Howard et al	EPI_ISL_2873266	MZ531676	Laboratory Corporation of America	CDC-OAMD
USA/FL-CDC-STM-000032305/2021	Howard et al	EPI_ISL_1493834	MW877230	?	?
USA/RI-CDCBI-RIDOH_02012/2021	Lemieux et al	EPI_ISL_2016497	MZ160379	Rhode Island Department of Health	Broad Institute Genomic Center for Infectious Diseases
USA/GA-CDC-IBX036699841664/2021	Howard et al	EPI_ISL_1691754	MZ010592	?	?
USA/MA-CDCBI-CRSP_43K42RVZN3PDIIPC/2021	Lemieux et al	EPI_ISL_2991526	MZ472141	Broad Institute Clinical Research Sequencing Platform	Broad Institute Genomic Center for Infectious Diseases
USA/WV-CDC-ASC210063008/2021	Howard et al	EPI_ISL_2280881	MZ294469	?	?
USA/VI-CDC-2-4122518/2021	Sheth et al	EPI_ISL_3354584	MZ780083	?	?
USA/VI-CDC-2-4122528/2021	Sheth et al	EPI_ISL_3354588	MZ780087	?	?
USA/VI-CDC-2-4122524/2021	Sheth et al	EPI_ISL_3354587	MZ780086	?	?
USA/VI-CDC-2-4122443/2021	Sheth et al	EPI_ISL_3354577	MZ780076	?	?
USA/VI-CDC-2-4122439/2021	Sheth et al	EPI_ISL_3354575	MZ780074	?	?
USA/MN-CDC-IBX906757125979/2021	Howard et al	EPI_ISL_1691919	MZ010757	?	?
USA/WV119233/2021	Denvir et al	EPI_ISL_2204800	MZ499582	?	?
USA/FL-CDC-STM-000040453/2021	Howard et al	EPI_ISL_1554350	MW911999	?	?
USA/FL-CDC-STM-000041551/2021	Howard et al	EPI_ISL_1554710	MW912359	?	?
USA/VI-CDC-2-4420272/2021	Sheth et al	EPI_ISL_2384232	MZ331322	?	?
USA/VI-CDC-2-4448386/2021	Sheth et al	EPI_ISL_2452021	MZ358651	?	?
USA/OK-CDC-LC0034031/2021	Howard et al	EPI_ISL_1549832	MW914098	?	?
USA/NE-CDC-ASC210024871/2021	Howard et al	EPI_ISL_1686844	MZ023275	?	?
USA/MA-CDC-QDX24155407/2021	Howard et al	EPI_ISL_2011207	MZ161525	?	?
USA/NY-CDC-QDX26380264/2021	Howard et al	EPI_ISL_2930245	MZ714940	?	?
USA/MA-CDCBI-CRSP_Q6AR7VSMZDCITDF4/2021	Lemieux et al	EPI_ISL_2096532	MZ194936	Broad Institute Clinical Research Sequencing Platform	Broad Institute Genomic Center for Infectious Diseases
USA/WA-S5215/2021	Nickerson et al	EPI_ISL_1114372	MW689178	Vancouver Clinic	Seattle Flu Study submission group
PHL/PH-PGC-02630/2021	Tablizo et al	EPI_ISL_1081812	MW735426	?	?
USA/WA-S7460/2021	Nickerson et al	EPI_ISL_2136725	MZ222704	Atlas Genomics	Seattle Flu Study submission group
USA/CA-CDC-FG-006948/2021	Howard et al	EPI_ISL_1555638	MW910933	?	?
USA/MN-MDH-7717/2021	Lorentz et al	EPI_ISL_2402595	MZ342620	?	?
USA/FL-CDC-ASC210004983/2021	Howard et al	EPI_ISL_2186164	MZ259806	?	?
USA/KY-CDC-ASC210062252/2021	Howard et al	EPI_ISL_2241679	MZ255099	?	?
USA/MO-CDC-ASC210026886/2021	Howard et al	EPI_ISL_1702093	MZ010296	?	?
USA/IL-CDC-ASC210061213/2021	Howard et al	EPI_ISL_2180585	MZ244399	?	?
USA/MO-CDC-ASC210053979/2021	Howard et al	EPI_ISL_1995154	MZ210272	?	?
USA/MO-CDC-ASC210056606/2021	Howard et al	EPI_ISL_4360878	OK292356	?	?
USA/IA-CDC-ASC210029058/2021	Howard et al	EPI_ISL_2150345	MZ284214	?	?
USA/WA-S8838/2021	Nickerson et al	EPI_ISL_2735876	MZ469254	Seattle Flu Study	Seattle Flu Study submission group
USA/SD-SDPHL-0358/2021	Carlson et al	EPI_ISL_2427240	MZ346434	South Dakota Public Health Laboratory	South Dakota Department of Health
USA/IL-CDC-ASC210039167/2021	Howard et al	EPI_ISL_1686029	MZ022618	?	?
USA/IL-CDC-LC0063975/2021	Howard et al	EPI_ISL_2398846	MZ342025	?	?
USA/2103090229/2021	Benton et al	EPI_ISL_6781861	MZ801794	?	?
USA/WA-S6915/2021	Nickerson et al	EPI_ISL_2011271	MZ156887	Seattle Flu Study	Seattle Flu Study submission group
USA/CA-CDC-ASC210062680/2021	Howard et al	EPI_ISL_2280295	MZ293883	?	?
USA/MI-CDC-ASC210062565/2021	Howard et al	EPI_ISL_2321342	MZ316456	?	?
USA/MS-CDC-ASC210062694/2021	Howard et al	EPI_ISL_2280297	MZ293885	?	?
USA/OK-CDC-ASC210037607/2021	Howard et al	EPI_ISL_2148280	MZ282315	?	?
USA/LA-CDC-ASC210003309/2021	Howard et al	EPI_ISL_1550602	MW905243	?	?
USA/WY-CDC-IBX041859363232/2021	Howard et al	EPI_ISL_1691723	MZ010561	?	?
USA/MI-CDC-STM-000053153/2021	Howard et al	EPI_ISL_1796395	MZ059239	?	?
USA/FL-CDC-ASC210011065/2021	Howard et al	EPI_ISL_1649491	MW967835	?	?
USA/TX-CDC-ASC210155483/2021	Howard et al	EPI_ISL_3220935	MZ705154	Aegis Sciences Corporation	CDC-OAMD
USA/OK-CDC-ASC210154108/2021	Howard et al	EPI_ISL_2875812	MZ533391	?	?
USA/OK-CDC-ASC210106544/2021	Howard et al	EPI_ISL_2528711	MZ386505	?	?
USA/TX-CDC-ASC210068019/2021	Howard et al	EPI_ISL_1998461	MZ213579	?	?
USA/MI-CDC-ASC210068309/2021	Howard et al	EPI_ISL_1999946	MZ214982	?	?
USA/FL-CDC-ASC210013611/2021	Howard et al	EPI_ISL_1551001	MW905663	?	?
USA/UND-00102551/2021	Pfrender et al	EPI_ISL_1664204	MZ393505	?	?
USA/UND-00103592/2021	Pfrender et al	EPI_ISL_1664205	MZ393507	?	?
USA/NE-CDC-ASC210109623/2021	Howard et al	EPI_ISL_2785116	MZ566069	?	?
USA/MD-MDH-1580/2021	Keller et al	EPI_ISL_1493235	MW874036	?	?
USA/PA-CDC-STM-000040944/2021	Howard et al	EPI_ISL_1554566	MW912215	?	?
USA/TN-CDC-QDX26826108/2021	Howard et al	EPI_ISL_4188673	OK110559	?	?
USA/MA-CDCBI-CRSP_I6MN5E22MVSVXQDJ/2021	Lemieux et al	EPI_ISL_2991690	MZ472305	Broad Institute Clinical Research Sequencing Platform	Broad Institute Genomic Center for Infectious Diseases
USA/GA-CDC-ASC210041213/2021	Howard et al	EPI_ISL_2421627	MZ349463	?	?
PRI/PR-UPRRP-2307/2021	Van Belleghem et al	EPI_ISL_3924719	OK203741	?	?
PRI/PR-UPRRP-2324/2021	Van Belleghem et al	?	OK203523	?	?
PRI/PR-UPRRP-2333/2021	Van Belleghem et al	EPI_ISL_3924668	OK203745	?	?
PRI/PR-UPRRP-2243/2021	Van Belleghem et al	EPI_ISL_3924862	OK203642	?	?
USA/MA-CDCBI-CRSP_CKWKHIX2SSYZVXS7/2021	Lemieux et al	EPI_ISL_2991617	MZ472232	Broad Institute Clinical Research Sequencing Platform	Broad Institute Genomic Center for Infectious Diseases
PRI/PR-UPRRP-2310/2021	Van Belleghem et al	EPI_ISL_3924677	OK203527	?	?
PRI/PR-UPRRP-2326/2021	Van Belleghem et al	?	OK203785	?	?
PRI/PR-UPRRP-2527/2021	Van Belleghem et al	EPI_ISL_3924703	OK203600	?	?
PRI/PR-UPRRP-2457/2021	Van Belleghem et al	EPI_ISL_3924726	OK203504	?	?
USA/PA-CDC-ASC210046047/2021	Howard et al	EPI_ISL_1690088	MZ025724	?	?
USA/PR-CDC-ASC210075058/2021	Howard et al	EPI_ISL_2041552	MZ187897	?	?
USA/PR-CDC-ASC210036744/2021	Howard et al	EPI_ISL_2254297	MZ183935	?	?
USA/MI-CDC-ASC210074658/2021	Howard et al	EPI_ISL_2040046	MZ186405	?	?
USA/GA-CDC-STM-000071778/2021	Howard et al	EPI_ISL_2321057	MZ316247	?	?
USA/IL-CDC-ASC210068138/2021	Howard et al	EPI_ISL_1998478	MZ213596	?	?
USA/MI-CDC-ASC210074038/2021	Howard et al	EPI_ISL_2039224	MZ185613	?	?
USA/IA-CDC-ASC210060223/2021	Howard et al	EPI_ISL_4366745	OK297625	?	?
USA/TN-CDC-ASC210075893/2021	Howard et al	EPI_ISL_2039431	MZ185811	?	?
USA/PA-CDC-ASC210070435/2021	Howard et al	EPI_ISL_1999280	MZ214398	?	?
USA/WV119650/2021	Denvir et al	EPI_ISL_2204295	MZ500880	?	?
USA/WV057523/2021	Denvir et al	?	MZ499861	?	?
USA/WV061804/2021	Denvir et al	EPI_ISL_2195901	MZ497889	?	?
USA/VA-CDC-ASC210072075/2021	Howard et al	EPI_ISL_2201489	MZ270910	?	?
USA/WV059025/2021	Denvir et al	?	MZ499044	?	?
USA/WV058766/2021	Denvir et al	EPI_ISL_1624729	MZ499034	?	?
USA/TN-CDC-2-4215113/2021	Sheth et al	EPI_ISL_1798693	MZ056114	?	?
USA/SC-CDC-LC0042907/2021	Howard et al	EPI_ISL_1683589	MZ038379	?	?
USA/LA-CDC-QDX24476534/2021	Howard et al	EPI_ISL_2179922	MZ243325	?	?
USA/LA-CDC-2-4449194/2021	Sheth et al	EPI_ISL_2451999	MZ358638	?	?
PHL/PH-PGC-00986/2021	Tablizo et al	EPI_ISL_1081796	MW735410	?	?
USA/DE-CDC-ASC210072225/2021	Howard et al	EPI_ISL_2201758	MZ271018	?	?
USA/GA-CDC-ASC210048312/2021	Howard et al	EPI_ISL_4361950	OK293366	?	?
USA/TN-CDC-ASC210053122/2021	Howard et al	EPI_ISL_1836778	MZ085322	?	?
USA/TN-CDC-ASC210075877/2021	Howard et al	EPI_ISL_4364153	OK295511	?	?
USA/TN-CDC-ASC210047398/2021	Howard et al	EPI_ISL_1736409	MZ075043	?	?
USA/TN-CDC-ASC210016014/2021	Howard et al	EPI_ISL_1551464	MW906906	?	?
OU422017	?	EPI_ISL_1104640	OU422017	University College London, Great Ormond Street Hospital for Children NHS Foundation Trust, Imperial College Healthcare NHS Trust	University College London, Great Ormond Street Hospital for Children NHS Foundation Trust, Imperial College Healthcare NHS Trust
England/MILK-1570276/2021	The Lighthouse Lab in Milton et al	EPI_ISL_2118605	OU276285	Lighthouse Lab in Milton Keynes	Wellcome Sanger Institute
England/CAMC-127F359/2021	Howes et al	EPI_ISL_1044260	OD988248	Lighthouse Lab in Cambridge	Wellcome Sanger Institute
USA/MO-CDC-QDX24155232/2021	Howard et al	EPI_ISL_2047096	MZ173258	?	?
USA/FL-CDC-FG-019791/2021	Howard et al	EPI_ISL_1666830	MW992247	?	?
USA/FL-CDC-STM-000056509/2021	Howard et al	EPI_ISL_1907463	MZ100651	?	?
USA/MA-CDC-QDX24863512/2021	Howard et al	EPI_ISL_2368061	MZ319081	?	?
USA/ID-CDC-LC0044580/2021	Howard et al	EPI_ISL_4376778	OK232414	?	?
USA/GA-CDC-LC0031636/2021	Howard et al	EPI_ISL_1549096	MW909518	?	?
USA/GA-CDC-LC0032453/2021	Howard et al	EPI_ISL_1549353	MW913634	?	?
USA/GA-CDC-STM-000065891/2021	Howard et al	EPI_ISL_2144985	MZ228685	?	?
USA/MS-CDC-2-4543681/2021	Sheth et al	EPI_ISL_2787570	MZ493487	?	?
USA/ID-CDC-IBX592571219109/2021	Howard et al	EPI_ISL_2283474	MZ296597	?	?
USA/2103090228/2021	Benton et al	EPI_ISL_6781883	MZ801814	?	?
USA/PA-CDC-LC0034453/2021	Howard et al	EPI_ISL_1550026	MW914291	?	?
USA/NJ-CDC-LC0045712/2021	Howard et al	EPI_ISL_1799754	MZ070415	?	?
USA/PA-CDC-LC0039402/2021	Howard et al	EPI_ISL_1612402	MZ003495	?	?
USA/CT-CDC-QDX23803952/2021	Howard et al	EPI_ISL_1753142	MZ045095	?	?
USA/WY-CDC-IBX347679224163/2021	Howard et al	EPI_ISL_2652803	MZ401891	?	?
USA/NV-CDC-ASC210073136/2021	Howard et al	EPI_ISL_2202292	MZ271319	?	?
LBY/BTRCLibyaSARS-CoV-2WGS-25/2021	Alhudiri et al	?	MZ054881	?	?
USA/OK-CDC-LC0039059/2021	Howard et al	EPI_ISL_1612146	MZ003267	?	?
USA/HI-CDC-QDX25952524/2021	Howard et al	EPI_ISL_2870167	MZ522675	Quest Diagnostics Incorporated	CDC-OAMD
USA/IL-CDC-LC0054221/2021	Howard et al	EPI_ISL_2044704	MZ179951	?	?
USA/WI-CDC-FG-036618/2021	Howard et al	EPI_ISL_2480015	MZ368312	?	?
BHR/910603740/2021	Alwasti et al	?	MW672566	?	?
USA/NC-CDC-LC0043160/2021	Howard et al	EPI_ISL_1683988	MZ038695	?	?
USA/OK-CDC-ASC210000070/2021	Howard et al	EPI_ISL_2186017	MZ259659	?	?
USA/WY-CDC-ASC210000185/2021	Howard et al	EPI_ISL_2241700	MZ255849	?	?
USA/OK-CDC-LC0045129/2021	Howard et al	EPI_ISL_1799209	MZ069878	?	?
USA/AK-PHL8038/2021	DeRonde et al	EPI_ISL_1701697	MZ202410	?	?
USA/TN-CDC-ASC210032660/2021	Howard et al	EPI_ISL_4363404	OK294759	?	?
USA/DC-DFS-PHL-0895/2021	Nguyen et al	EPI_ISL_3152361	MZ714345	?	?
USA/OK-CDC-LC0052747/2021	Howard et al	EPI_ISL_1931070	MZ143176	?	?
USA/CO-CDC-FG-030856/2021	Howard et al	EPI_ISL_2043640	OL315034	?	?
USA/OK-CDC-LC0034986/2021	Howard et al	EPI_ISL_1550185	MW914448	?	?
USA/OK-CDC-ASC210076703/2021	Howard et al	EPI_ISL_2600311	MZ414788	?	?
USA/OK-CDC-LC0039121/2021	Howard et al	EPI_ISL_1611996	MZ003117	?	?
USA/OK-CDC-2-4177222/2021	Sheth et al	EPI_ISL_1678272	MZ004735	?	?
USA/AR-CDC-LC0069240/2021	Howard et al	EPI_ISL_4373682	OK230615	?	?
USA/WA-S9639/2021	Nickerson et al	EPI_ISL_3105037	MZ616553	Northwest Laboratory	Seattle Flu Study submission group
USA/AR-CDC-ASC210156283/2021	Howard et al	EPI_ISL_4364488	OK295788	?	?
USA/CO-CDC-FG-019663/2021	Howard et al	EPI_ISL_1666627	MW992160	?	?
LBN/Lebanon1-B.1.1.7/2021	abdel sater et al	?	MW686007	?	?
GHA/WACCBIP_nCoV_GS59/2021	Morang'a et al	EPI_ISL_944725	MW571187	?	?
Lebanon/QIB-440/2021	Tiwari et al	EPI_ISL_3343648	OU601608	Laboratory of Molecular Biology and Cancer Immunology	Quadram Institute Bioscience
LBN/Lebanon8-B.1.1.7/2020	abdel sater et al	?	MW692119	?	?
LBN/Lebanon7-B.1.1.7/2020	abdel sater et al	?	MW692118	?	?
PHL/PH-PGC-00317/2020	Tablizo et al	?	MW735408	?	?
USA/MI-CDC-ASC210041961/2021	Howard et al	EPI_ISL_4364987	OK296301	?	?
USA/KS-CDC-LC0053214/2021	Howard et al	EPI_ISL_1931954	MZ143607	?	?
USA/SD-CDC-IBX490264046604/2021	Howard et al	EPI_ISL_2186333	MZ260643	?	?
USA/IA-CDC-LC0044681/2021	Howard et al	EPI_ISL_1798643	MZ069446	?	?
USA/SD-CDC-ASC210034086/2021	Howard et al	EPI_ISL_2089456	MZ195190	?	?
USA/SD-SDPHL-0311/2021	Carlson et al	EPI_ISL_2006894	MZ153195	South Dakota Public Health Laboratory	South Dakota Department of Health
USA/SD-SDPHL-0337/2021	Carlson et al	EPI_ISL_2102019	MZ202233	South Dakota Public Health Laboratory	South Dakota Department of Health
USA/SD-SDPHL-0340/2021	Carlson et al	EPI_ISL_2102022	MZ202236	South Dakota Public Health Laboratory	South Dakota Department of Health
USA/MD-CDC-ASC210063127/2021	Howard et al	EPI_ISL_2204528	MZ272707	?	?
USA/TG831902/2021	Bowers et al	EPI_ISL_1909683	MZ916295	Gallup Indian Medical Center - Navajo Nation	The Translational Genomics Research Institute COVID submission group
USA/WA-S7455/2021	Nickerson et al	EPI_ISL_2136720	MZ222701	Atlas Genomics	Seattle Flu Study submission group
USA/LA-CDC-ASC210059426/2021	Howard et al	EPI_ISL_2147167	MZ281374	?	?
USA/WV-CDC-ASC210057411/2021	Howard et al	EPI_ISL_1995465	MZ210583	?	?
USA/LA-CDC-ASC210060375/2021	Howard et al	EPI_ISL_2147632	MZ281747	?	?
LBN/Lebanon2-B.1.1.7/2021	abdel sater et al	?	MW692113	?	?
GHA/nmimr-SARS-CoV-2-TRA-091/2021	Adu et al	?	MW662139	?	?
GHA/nmimr-SARS-CoV-2-TRA-090/2021	Adu et al	?	MW662138	?	?
Lebanon/QIB-152/2021	Tiwari et al	EPI_ISL_3343374	OU609415	Laboratory of Molecular Biology and Cancer Immunology	Quadram Institute Bioscience
LBN/Lebanon3-B.1.1.7/2021	abdel sater et al	?	MW692114	?	?
Lebanon/QIB-412/2021	Tiwari et al	EPI_ISL_3343604	OU606327	Laboratory of Molecular Biology and Cancer Immunology	Quadram Institute Bioscience
Lebanon/QIB-315/2021	Tiwari et al	EPI_ISL_3343525	OU600685	Laboratory of Molecular Biology and Cancer Immunology	Quadram Institute Bioscience
Lebanon/QIB-508/2021	Tiwari et al	EPI_ISL_3343717	OU599612	Laboratory of Molecular Biology and Cancer Immunology	Quadram Institute Bioscience
Lebanon/QIB-420/2021	Tiwari et al	EPI_ISL_3343642	OU606577	Laboratory of Molecular Biology and Cancer Immunology	Quadram Institute Bioscience
Lebanon/QIB-408/2021	Tiwari et al	EPI_ISL_3343613	OU608050	Laboratory of Molecular Biology and Cancer Immunology	Quadram Institute Bioscience
Lebanon/QIB-453/2021	Tiwari et al	EPI_ISL_3343657	OU599618	Laboratory of Molecular Biology and Cancer Immunology	Quadram Institute Bioscience
USA/DC-DFS-PHL-0375/2021	Nguyen et al	EPI_ISL_1753005	MZ487773	?	?
Lebanon/QIB-489/2021	Tiwari et al	EPI_ISL_3343696	OU601669	Laboratory of Molecular Biology and Cancer Immunology	Quadram Institute Bioscience
Lebanon/QIB-430/2021	Tiwari et al	EPI_ISL_3343630	OU609555	Laboratory of Molecular Biology and Cancer Immunology	Quadram Institute Bioscience
USA/IA-CDC-ASC210018815/2021	Howard et al	EPI_ISL_1551642	MW907084	?	?
USA/RI-CDC-LC0032304/2021	Howard et al	EPI_ISL_1549383	MW913664	?	?
USA/MA-CDC-ASC210037833/2021	Howard et al	EPI_ISL_2148369	MZ282404	?	?
Lebanon/QIB-733/2021	Tiwari et al	EPI_ISL_3343916	OU606203	Laboratory of Molecular Biology and Cancer Immunology	Quadram Institute Bioscience
USA/CO-CDC-FG-019712/2021	Howard et al	EPI_ISL_1666678	MW992198	?	?
LBN/Lebanon23-B.1.1.7/2021	Younes et al	?	MZ773900	?	?
USA/VA-CDC-LC0037019/2021	Howard et al	EPI_ISL_1610173	MZ001386	?	?
USA/DC-DFS-PHL-0857/2021	Nguyen et al	EPI_ISL_3010104	MZ714305	?	?
USA/DC-DFS-PHL-0789/2021	Nguyen et al	EPI_ISL_2876505	MZ714261	?	?
USA/DC-CDC-LC0036791/2021	Howard et al	EPI_ISL_1610005	MZ001218	?	?
USA/LA-CDC-ASC210070421/2021	Howard et al	EPI_ISL_1999270	MZ214388	?	?
USA/VA-CDC-LC0042828/2021	Howard et al	EPI_ISL_1683620	MZ038410	?	?
USA/LA-CDC-ASC210060184/2021	Howard et al	EPI_ISL_2146830	MZ281043	?	?
USA/AK-PHL7663/2021	DeRonde et al	EPI_ISL_1483626	MZ246489	?	?
USA/LA-CDC-LC0037515/2021	Howard et al	EPI_ISL_1610791	MZ001915	?	?
USA/ID-CDC-IBX735225891583/2021	Howard et al	EPI_ISL_1795556	MZ055019	?	?
USA/NV-CDC-ASC210064351/2021	Howard et al	EPI_ISL_2281068	MZ294656	?	?
USA/NH-CDC-LC0031481/2021	Howard et al	EPI_ISL_1549089	MW909511	?	?
USA/RI-CDC-LC0041043/2021	Howard et al	EPI_ISL_1681166	MZ036575	?	?
USA/OK-CDC-LC0052531/2021	Howard et al	EPI_ISL_1930736	MZ142981	?	?
USA/DE-CDC-ASC210019384/2021	Howard et al	EPI_ISL_1650622	MW968942	?	?
USA/VT-CDCBI-CRSP_02773/2021	Lemieux et al	EPI_ISL_1919251	MZ101613	Broad Institute Clinical Research Sequencing Platform	Broad Institute Genomic Center for Infectious Diseases
USA/DE-CDC-ASC210027578/2021	Howard et al	EPI_ISL_1688130	MZ024560	?	?
USA/MA-CDC-ASC210032951/2021	Howard et al	EPI_ISL_2089949	MZ195683	?	?
USA/MA-CDC-ASC210028453/2021	Howard et al	EPI_ISL_1687585	MZ024016	?	?
USA/PA-CDC-STM-000070141/2021	Howard et al	EPI_ISL_2270376	MZ290969	?	?
USA/MA-CDC-ASC210029105/2021	Howard et al	EPI_ISL_2150561	MZ284430	?	?
USA/IL-CDC-ASC210066025/2021	Howard et al	EPI_ISL_2422009	MZ349815	?	?
USA/MS-CDC-ASC210065215/2021	Howard et al	EPI_ISL_2368459	MZ319976	?	?
USA/KY-CDC-LC0049170/2021	Howard et al	EPI_ISL_1802421	MZ073041	?	?
USA/MA-CDC-STM-000064342/2021	Howard et al	EPI_ISL_2097614	MZ201561	?	?
USA/MS-CDC-LC0055194/2021	Howard et al	EPI_ISL_2045531	MZ180777	?	?
USA/PA-CDC-ASC210076241/2021	Howard et al	EPI_ISL_2039830	MZ186189	?	?
USA/DE-CDC-ASC210035034/2021	Howard et al	EPI_ISL_2043290	MZ184894	?	?
USA/WV-CDC-LC0032081/2021	Howard et al	EPI_ISL_1549216	MW913498	?	?
USA/MD-CDC-ASC210019730/2021	Howard et al	EPI_ISL_1649941	MW968261	?	?
USA/WY-CDC-IBX471823615769/2021	Howard et al	EPI_ISL_2324051	MZ317155	?	?
USA/MA-CDCBI-CRSP_ZFTCST7T2OFHFUSU/2021	Lemieux et al	EPI_ISL_1968470	MZ145927	Broad Institute Clinical Research Sequencing Platform	Broad Institute Genomic Center for Infectious Diseases
USA/VA-CDC-LC0042802/2021	Howard et al	EPI_ISL_1683592	MZ038382	?	?
USA/AK-PHL8540/2021	DeRonde et al	EPI_ISL_2101756	MZ927141	?	?
USA/AK-PHL8499/2021	DeRonde et al	EPI_ISL_2008988	MZ203428	?	?
USA/AK-PHL8472/2021	DeRonde et al	EPI_ISL_2429115	MZ359727	?	?
USA/AK-CDC-LC0044931/2021	Howard et al	EPI_ISL_1799072	MZ069741	?	?
USA/AK-PHL8496/2021	DeRonde et al	EPI_ISL_2008986	MZ203425	?	?
USA/AK-PHL8497/2021	DeRonde et al	EPI_ISL_2008987	MZ203426	?	?
USA/AK-PHL9931/2021	DeRonde et al	EPI_ISL_2987161	MZ577465	?	?
USA/AK-PHL9240/2021	DeRonde et al	EPI_ISL_2454579	MZ359698	?	?
USA/AK-PHL8410/2021	DeRonde et al	EPI_ISL_1967914	MZ927047	?	?
USA/AK-PHL8370/2021	DeRonde et al	EPI_ISL_1920980	MZ203296	?	?
USA/IL-CDC-LC0049393/2021	Howard et al	EPI_ISL_1802388	MZ073008	?	?
OU396149	?	EPI_ISL_1104587	OU396149	University College London, Great Ormond Street Hospital for Children NHS Foundation Trust, Imperial College Healthcare NHS Trust	University College London, Great Ormond Street Hospital for Children NHS Foundation Trust, Imperial College Healthcare NHS Trust
USA/IN-CDC-STM-000062936/2021	Howard et al	EPI_ISL_2097766	MZ201713	?	?
BGD/ideSHi-045/2020	Afrad et al	?	MZ413975	?	?
USA/NY-CDC-LC0041771/2021	Howard et al	EPI_ISL_1682071	MZ037479	?	?
England/MILK-1304358/2021	The Lighthouse Lab in Milton et al	EPI_ISL_1099156	OU016511	Lighthouse Lab in Milton Keynes	Wellcome Sanger Institute
England/MILK-1150B0C/2021	The Lighthouse Lab in Milton et al	EPI_ISL_932985	OD953382	Lighthouse Lab in Milton Keynes	Wellcome Sanger Institute
USA/DC-CDC-LC0010509/2021	Cook et al	EPI_ISL_1081276	MW667554	?	?
USA/RI-CDCBI-RIDOH_01070/2021	Lemieux et al	EPI_ISL_1516599	MW892296	Rhode Island Department of Health	Broad Institute Genomic Center for Infectious Diseases
England/QEUH-EF8559/2021	VanSteenhouse et al	EPI_ISL_834745	OD930234	Lighthouse Lab in Glasgow	Wellcome Sanger Institute
England/ALDP-1402D97/2021	Wynn et al	EPI_ISL_1342955	OU092042	Lighthouse Lab in Alderley Park	Wellcome Sanger Institute
England/QEUH-1416DFA/2021	VanSteenhouse et al	EPI_ISL_1416042	OU196024	Lighthouse Lab in Glasgow	Wellcome Sanger Institute
England/ALDP-DA9479/2020	Wynn et al	EPI_ISL_797053	OD921824	Lighthouse Lab in Alderley Park	Wellcome Sanger Institute
Wales/ALDP-11861DE/2021	Wynn et al	EPI_ISL_991244	OD976165	Lighthouse Lab in Alderley Park	Wellcome Sanger Institute
PHL/PH-PGC-02793/2021	Tablizo et al	EPI_ISL_1081821	MW735434	?	?
DJI/NAMRU3_E555/2021	Arnold et al	EPI_ISL_2533857	MZ394604	?	?
England/MILK-154622E/2021	The Lighthouse Lab in Milton et al	EPI_ISL_1921595	OU265708	Lighthouse Lab in Milton Keynes	Wellcome Sanger Institute
USA/TG780184/2021	Bowers et al	EPI_ISL_1465112	MZ911518	Sonora Quest Laboratories - Phoenix	The Translational Genomics Research Institute COVID submission group
USA/NMDOH-2021091265/2021	Johnson et al	EPI_ISL_2723708	MZ476142	New Mexico Department of Health Scientific Laboratory	New Mexico Department of Health Scientific Laboratory
USA/NV-CDC-ASC210064791/2021	Howard et al	EPI_ISL_2281219	MZ294807	?	?
USA/SC-CDC-LC0066809/2021	Howard et al	EPI_ISL_2481037	MZ371853	?	?
USA/FL-CDC-ASC210073014/2021	Howard et al	EPI_ISL_2040664	MZ187009	?	?
USA/AZ-CDC-LC0052593/2021	Howard et al	EPI_ISL_1930973	MZ143144	?	?
USA/NMDOH-2021118916/2021	Johnson et al	EPI_ISL_2652015	MZ436508	New Mexico Department of Health Scientific Laboratory	New Mexico Department of Health Scientific Laboratory
USA/NMDOH-2021091376/2021	Johnson et al	EPI_ISL_3086330	MZ662208	New Mexico Department of Health Scientific Laboratory	New Mexico Department of Health Scientific Laboratory
USA/NMDOH-2021099165/2021	Johnson et al	EPI_ISL_3452391	MZ832752	New Mexico Department of Health Scientific Laboratory	New Mexico Department of Health Scientific Laboratory
USA/NMDOH-2021091385/2021	Johnson et al	EPI_ISL_3086346	MZ662211	New Mexico Department of Health Scientific Laboratory	New Mexico Department of Health Scientific Laboratory
USA/NMDOH-2021091394/2021	Johnson et al	EPI_ISL_3086359	MZ662215	New Mexico Department of Health Scientific Laboratory	New Mexico Department of Health Scientific Laboratory
USA/NMDOH-2021095670/2021	Johnson et al	EPI_ISL_3452267	MZ832706	New Mexico Department of Health Scientific Laboratory	New Mexico Department of Health Scientific Laboratory
USA/NY-CDC-QDX22118809/2021	Cook et al	EPI_ISL_1291560	MW773463	?	?
USA/TX-CDC-ASC210007882/2021	Howard et al	EPI_ISL_1561995	MW994192	?	?
USA/TX-CDC-FG-026839/2021	Howard et al	EPI_ISL_1839172	MZ077167	?	?
USA/GA-CDC-FG-013321/2021	Howard et al	EPI_ISL_1556269	MW910118	?	?
USA/AR-CDC-2-4084714/2021	Sheth et al	EPI_ISL_3354478	MZ779977	?	?
USA/IN-CDC-ASC210057496/2021	Howard et al	EPI_ISL_2035128	MZ166429	?	?
USA/VT-CDCBI-CRSP_01582/2021	Lemieux et al	EPI_ISL_1516470	MW892368	Broad Institute Clinical Research Sequencing Platform	Broad Institute Genomic Center for Infectious Diseases
USA/PA-CDC-LC0070190/2021	Howard et al	EPI_ISL_2611507	MZ412153	?	?
USA/WV-CDC-LC0051483/2021	Howard et al	EPI_ISL_1928780	MZ142067	?	?
USA/GA-CDC-LC0040002/2021	Howard et al	EPI_ISL_1680625	MZ036035	?	?
USA/MN-CDC-IBX955060509765/2021	Howard et al	EPI_ISL_2186925	MZ261235	?	?
KEN/SS1506/2021	Githinji et al	EPI_ISL_4037002	OK085767	?	?
KEN/SS1468/2021	Githinji et al	EPI_ISL_4036993	OK085757	?	?
KEN/SS872/2021	Githinji et al	EPI_ISL_3049709	OK017352	?	?
KEN/SS928/2021	Githinji et al	EPI_ISL_3049738	OK017383	?	?
KEN/SS1449/2021	Githinji et al	EPI_ISL_4036990	OK085754	?	?
OB997980	?	EPI_ISL_1386509	OB997980	University of Birmingham	University of Birmingham
OU423621	?	EPI_ISL_997942	OU423621	University College London, Great Ormond Street Hospital for Children NHS Foundation Trust, Imperial College Healthcare NHS Trust	University College London, Great Ormond Street Hospital for Children NHS Foundation Trust, Imperial College Healthcare NHS Trust
OU392223	?	EPI_ISL_1050566	OU392223	University College London, Great Ormond Street Hospital for Children NHS Foundation Trust, Imperial College Healthcare NHS Trust	University College London, Great Ormond Street Hospital for Children NHS Foundation Trust, Imperial College Healthcare NHS Trust
USA/TN-CDC-LC0047979/2021	Howard et al	EPI_ISL_1801471	MZ072129	?	?
USA/WV-CDC-LC0059737/2021	Howard et al	EPI_ISL_2305017	MZ306444	?	?
USA/KY-CDC-LC0055828/2021	Howard et al	EPI_ISL_4376462	OK232245	?	?
USA/OR-CDC-LC0059588/2021	Howard et al	EPI_ISL_2305061	MZ306488	?	?
USA/WI-CDC-LC0057568/2021	Howard et al	EPI_ISL_2183591	MZ252845	?	?
USA/WV-CDC-LC0055979/2021	Howard et al	EPI_ISL_2046251	MZ181496	?	?
USA/KY-CDC-LC0049786/2021	Howard et al	EPI_ISL_1926287	MZ140756	?	?
USA/CT-CDC-LC0047896/2021	Howard et al	EPI_ISL_1801590	MZ072248	?	?
USA/NC-CDC-LC0047380/2021	Howard et al	EPI_ISL_1801099	MZ071759	?	?
USA/PA-CDC-LC0033079/2021	Howard et al	EPI_ISL_4377907	OK232983	?	?
EGY/Egypt-Army-Thirdwave344/2021	Seadawy et al	?	MZ093195	?	?
EGY/Third-Wave-EGY-ARMY26/2021	Seadawy et al	?	MZ042987	?	?
EGY/Third-Wave-EGY-ARMY27/2021	Seadawy et al	?	MZ042988	?	?
EGY/Third-Wave-EGY-ARMY29/2021	Seadawy et al	?	MZ042990	?	?
EGY/Third-Wave-EGY-ARMY28/2021	Seadawy et al	?	MZ042989	?	?
EGY/Egypt-Army-Thirdwave354/2021	Seadawy et al	?	MZ093203	?	?
EGY/Egypt-Army-Thirdwave355/2021	Seadawy et al	?	MZ093204	?	?
EGY/Egypt-Army-Thirdwave356/2021	Seadawy et al	?	MZ093205	?	?
USA/OH-CDC-LC0055894/2021	Howard et al	EPI_ISL_2046228	MZ181473	?	?
USA/GA-CDC-FG-013000/2021	Howard et al	EPI_ISL_1555785	MW911080	?	?
Lebanon/QIB-663/2021	Tiwari et al	EPI_ISL_3343850	OU608045	Laboratory of Molecular Biology and Cancer Immunology	Quadram Institute Bioscience
USA/CA-CDC-FG-019507/2021	Howard et al	EPI_ISL_1614153	MW933501	?	?
USA/NV-CDC-LC0060073/2021	Howard et al	EPI_ISL_2305390	MZ306814	?	?
USA/IL-CDC-LC0040217/2021	Howard et al	EPI_ISL_1680741	MZ036151	?	?
USA/MD-CDC-LC0043203/2021	Howard et al	EPI_ISL_1683924	MZ038654	?	?
USA/CO-CDC-FG-028838/2021	Howard et al	EPI_ISL_1992567	MZ155203	?	?
USA/VA-CDC-LC0049066/2021	Howard et al	EPI_ISL_1802415	MZ073035	?	?
USA/NM-CDC-LC0059541/2021	Howard et al	EPI_ISL_2305078	MZ306505	?	?
USA/IL-CDC-LC0055691/2021	Howard et al	EPI_ISL_2046211	MZ181456	?	?
USA/MI-CDC-LC0048855/2021	Howard et al	EPI_ISL_1802099	MZ072719	?	?
USA/IL-CDC-LC0049032/2021	Howard et al	EPI_ISL_1802464	MZ073084	?	?
USA/CO-CDC-FG-025804/2021	Howard et al	EPI_ISL_1839748	MZ077741	?	?
USA/PA-CDC-LC0055961/2021	Howard et al	EPI_ISL_2046142	MZ181387	?	?
USA/OR-CDC-LC0069142/2021	Howard et al	EPI_ISL_4380884	OK234426	?	?
USA/KY-CDC-LC0055865/2021	Howard et al	EPI_ISL_2046171	MZ181416	?	?
USA/IN-CDC-LC0063667/2021	Howard et al	EPI_ISL_2398896	MZ342075	?	?
USA/WV-CDC-LC0058988/2021	Howard et al	EPI_ISL_2185061	MZ254163	?	?
USA/IN-CDC-LC0064956/2021	Howard et al	EPI_ISL_2397798	MZ340983	?	?
USA/TX-CDC-LC0073269/2021	Howard et al	EPI_ISL_4373552	OK230549	?	?
USA/SC-CDC-QDX26487588/2021	Howard et al	EPI_ISL_3113790	MZ654910	Quest Diagnostics Incorporated	CDC-OAMD
USA/MO-CDC-LC0064772/2021	Howard et al	EPI_ISL_2397799	MZ340984	?	?
USA/MO-CDC-FG-036940/2021	Howard et al	EPI_ISL_2598775	MZ409963	?	?
USA/NJ-CDC-ASC210010592/2021	Howard et al	EPI_ISL_1695183	MW967193	?	?
USA/GA-CDC-FG-030895/2021	Howard et al	EPI_ISL_2043651	MZ183552	?	?
USA/WI-CDC-FG-023763/2021	Howard et al	EPI_ISL_2038358	OL309233	?	?
England/MILK-156EB70/2021	The Lighthouse Lab in Milton et al	EPI_ISL_2119194	OU276606	Lighthouse Lab in Milton Keynes	Wellcome Sanger Institute
USA/NY-CDC-IBX765282054598/2021	Howard et al	EPI_ISL_4389768	OK220877	?	?
USA/WA-S9012/2021	Nickerson et al	EPI_ISL_2736235	MZ469444	Atlas Genomics	Seattle Flu Study submission group
OU030897	?	EPI_ISL_998980	OU030897	Queens Medical Centre, Clinical Microbiology Department / DeepSeq Nottingham	Queens Medical Centre, Clinical Microbiology Department / DeepSeq Nottingham
England/ALDP-10B677A/2021	Wynn et al	EPI_ISL_885712	OD945380	Lighthouse Lab in Alderley Park	Wellcome Sanger Institute
Scotland/QEUH-132A714/2021	VanSteenhouse et al	EPI_ISL_1208016	OU036805	Lighthouse Lab in Glasgow	Wellcome Sanger Institute
England/MILK-116B6B2/2021	The Lighthouse Lab in Milton et al	EPI_ISL_938898	OD955494	Lighthouse Lab in Milton Keynes	Wellcome Sanger Institute
GHA/nmimr-SARS-CoV-2-NTRA-21-19802/2021	Adu et al	EPI_ISL_2001086	MZ150542	?	?
OU386826	?	EPI_ISL_1730355	OU386826	University College London, Great Ormond Street Hospital for Children NHS Foundation Trust, Imperial College Healthcare NHS Trust	University College London, Great Ormond Street Hospital for Children NHS Foundation Trust, Imperial College Healthcare NHS Trust
PER/LIM-INS-173/2020	Padilla-Rojas et al	EPI_ISL_833038	MW494424	?	?
OU393567	?	EPI_ISL_919887	OU393567	University College London, Great Ormond Street Hospital for Children NHS Foundation Trust, Imperial College Healthcare NHS Trust	University College London, Great Ormond Street Hospital for Children NHS Foundation Trust, Imperial College Healthcare NHS Trust
GHA/nmimr-SARS-CoV-2-TRA-208/2021	Adu et al	?	MW662151	?	?
USA/NV-CDC-QDX21954394/2021	Cook et al	EPI_ISL_1194455	MW720620	?	?
USA/NV-CDC-QDX21954888/2021	Cook et al	EPI_ISL_1194448	MW720613	?	?
USA/NV-CDC-QDX22025828/2021	Cook et al	EPI_ISL_1194548	MW720556	?	?
PHL/PH-PGC-02183/2021	Tablizo et al	?	MW735420	?	?
PHL/PH-PGC-02225/2021	Tablizo et al	?	MW735423	?	?
PHL/PH-PGC-02181/2021	Tablizo et al	?	MW735419	?	?
PHL/PH-PGC-02131/2021	Tablizo et al	?	MW735416	?	?
PHL/PH-PGC-02033/2021	Tablizo et al	?	MW735414	?	?
PHL/PH-PGC-02152/2021	Tablizo et al	?	MW735418	?	?
PHL/PH-PGC-02185/2021	Tablizo et al	?	MW735422	?	?
PHL/PH-PGC-02008/2021	Tablizo et al	?	MW735412	?	?
PHL/PH-PGC-02184/2021	Tablizo et al	?	MW735421	?	?
PHL/PH-PGC-02851/2021	Tablizo et al	EPI_ISL_1081825	MW735438	?	?
BGD/ideSHi-B-100402007/2021	Afrad et al	?	MZ413976	?	?
USA/GU-CDC-2-4242992/2021	Sheth et al	EPI_ISL_1823585	MZ082500	?	?
USA/GU-CDC-2-4356419/2021	Sheth et al	EPI_ISL_2229103	MZ278304	?	?
USA/GU-CDC-2-4356525/2021	Sheth et al	EPI_ISL_2229095	MZ278296	?	?
USA/GU-CDC-2-4356510/2021	Sheth et al	EPI_ISL_2229104	MZ278305	?	?
USA/GU-CDC-2-4356406/2021	Sheth et al	EPI_ISL_2229097	MZ278298	?	?
USA/GU-CDC-2-4356405/2021	Sheth et al	EPI_ISL_2229098	MZ278299	?	?
USA/GU-CDC-2-4356439/2021	Sheth et al	EPI_ISL_2229087	MZ278288	?	?
USA/GU-CDC-2-4356509/2021	Sheth et al	EPI_ISL_2229089	MZ278290	?	?
USA/GU-CDC-2-4356526/2021	Sheth et al	EPI_ISL_2229102	MZ278303	?	?
USA/GU-CDC-2-4449100/2021	Sheth et al	EPI_ISL_2451649	MZ358458	?	?
USA/GU-CDC-2-4356427/2021	Sheth et al	EPI_ISL_2229096	MZ278297	?	?
USA/GU-CDC-2-4448971/2021	Sheth et al	EPI_ISL_2451693	MZ358473	?	?
USA/GU-CDC-2-4448981/2021	Sheth et al	EPI_ISL_2451688	MZ358471	?	?
USA/GU-CDC-2-4448974/2021	Sheth et al	EPI_ISL_2451686	MZ358470	?	?
USA/MP-CDC-2-4392999/2021	Sheth et al	EPI_ISL_2383896	MZ331023	?	?
USA/GU-CDC-2-4448982/2021	Sheth et al	EPI_ISL_2451690	MZ358472	?	?
USA/GU-CDC-STM-000070742/2021	Howard et al	EPI_ISL_2270556	MZ291149	?	?
USA/GU-CDC-2-4448388/2021	Sheth et al	EPI_ISL_2451671	MZ358465	?	?
USA/GU-CDC-2-4448973/2021	Sheth et al	EPI_ISL_2451664	MZ358463	?	?
USA/GU-CDC-2-4524573/2021	Sheth et al	EPI_ISL_2787662	MZ493519	?	?
USA/GU-CDC-2-4524470/2021	Sheth et al	EPI_ISL_2787618	MZ493504	?	?
USA/GU-CDC-2-4449070/2021	Sheth et al	EPI_ISL_2451676	MZ358467	?	?
USA/GU-CDC-2-4449198/2021	Sheth et al	EPI_ISL_2451667	MZ358464	?	?
USA/GU-CDC-2-4524490/2021	Sheth et al	EPI_ISL_2787610	MZ493501	?	?
USA/GU-CDC-2-4611255/2021	Sheth et al	EPI_ISL_3355200	MZ780699	?	?
USA/GU-CDC-2-4651451/2021	Sheth et al	EPI_ISL_3242001	MZ709102	?	?
USA/GU-CDC-2-4524469/2021	Sheth et al	EPI_ISL_2787648	MZ493514	?	?
USA/GU-CDC-2-4524393/2021	Sheth et al	EPI_ISL_2787645	MZ493513	?	?
USA/GU-CDC-2-4524464/2021	Sheth et al	EPI_ISL_2787651	MZ493515	?	?
USA/GU-CDC-2-4524467/2021	Sheth et al	EPI_ISL_2787616	MZ493503	?	?
HG998801	Constantinides et al	?	HG998801	Oxford University Hospitals	Modernising Medical Microbiology
USA/ND-CDC-2-4011881/2021	Sheth et al	EPI_ISL_1446985	MW849819	?	?
USA/MA-CDC-QDX25249553/2021	Howard et al	EPI_ISL_2440857	MZ354018	?	?
USA/VT-CDC-STM-000031928/2021	Howard et al	EPI_ISL_1480387	MW869150	?	?
USA/NJ-CDC-ASC210008768/2021	Howard et al	EPI_ISL_1550816	MW905030	?	?
USA/NY-CDC-ASC210056618/2021	Howard et al	EPI_ISL_1701969	MZ010172	?	?
USA/VT-CDCBI-CRSP_JT37G26D7UHRWLTC/2021	Lemieux et al	EPI_ISL_1825237	MZ069008	Broad Institute Clinical Research Sequencing Platform	Broad Institute Genomic Center for Infectious Diseases
USA/WA-S6055/2021	Nickerson et al	EPI_ISL_1711548	MZ029451	Northwest Laboratory	Seattle Flu Study submission group
USA/TN-CDC-ASC210072193/2021	Howard et al	EPI_ISL_2201678	MZ270991	?	?
USA/HI-CDC-ASC210064325/2021	Howard et al	EPI_ISL_2283883	MZ296123	?	?
USA/DE-CDC-ASC210059764/2021	Howard et al	EPI_ISL_2146298	MZ280513	?	?
USA/DE-CDC-ASC210034072/2021	Howard et al	EPI_ISL_2132543	MZ192468	?	?
USA/WY-CDC-IBX624596937421/2021	Howard et al	EPI_ISL_2282779	MZ295868	?	?
USA/OR-CDC-LC0055609/2021	Howard et al	EPI_ISL_2046010	MZ181255	?	?
USA/OR-CDC-ASC210061572/2021	Howard et al	EPI_ISL_2180709	MZ244523	?	?
USA/PR-CDC-ASC210039276/2021	Howard et al	EPI_ISL_1702720	MZ015259	?	?
USA/PR-CDC-2-4242982/2021	Sheth et al	EPI_ISL_1823602	MZ082517	?	?
USA/PR-CDC-QDX23760430/2021	Howard et al	EPI_ISL_1738561	MZ030445	?	?
USA/MD-MDH-1720/2021	Keller et al	EPI_ISL_1623746	MW937172	?	?
USA/NJ-CDC-ASC210055380/2021	Howard et al	EPI_ISL_2035147	MZ166448	?	?
USA/OK-CDC-ASC210064127/2021	Howard et al	EPI_ISL_2280359	MZ293947	?	?
USA/ME-CDC-QDX24863537/2021	Howard et al	EPI_ISL_2367991	MZ319011	?	?
USA/ME-CDC-ASC210057522/2021	Howard et al	EPI_ISL_1995958	MZ211076	?	?
USA/ME-CDC-ASC210057519/2021	Howard et al	EPI_ISL_1995955	MZ211073	?	?
USA/ME-CDC-ASC210075434/2021	Howard et al	EPI_ISL_2041346	MZ187691	?	?
USA/NV-CDC-LC0053062/2021	Howard et al	EPI_ISL_1931666	MZ143471	?	?
USA/PR-CDC-ASC210032869/2021	Howard et al	EPI_ISL_2089892	MZ195626	?	?
USA/CT-CDC-LC0048255/2021	Howard et al	EPI_ISL_1801938	MZ072559	?	?
USA/GA-CDC-STM-000065895/2021	Howard et al	EPI_ISL_2145022	MZ228722	?	?
USA/IL-CDC-ASC210063323/2021	Howard et al	EPI_ISL_2280901	MZ294489	?	?
USA/CO-CDC-FG-030403/2021	Howard et al	EPI_ISL_1993339	MZ155932	?	?
USA/NV-CDC-LC0069436/2021	Howard et al	EPI_ISL_4372931	OK230231	?	?
USA/OR-CDC-LC0064347/2021	Howard et al	EPI_ISL_2398017	MZ341202	?	?
OU391034	?	EPI_ISL_1474853	OU391034	University College London, Great Ormond Street Hospital for Children NHS Foundation Trust, Imperial College Healthcare NHS Trust	University College London, Great Ormond Street Hospital for Children NHS Foundation Trust, Imperial College Healthcare NHS Trust
OU032144	?	EPI_ISL_922072	OU032144	Queens Medical Centre, Clinical Microbiology Department / DeepSeq Nottingham	Queens Medical Centre, Clinical Microbiology Department / DeepSeq Nottingham
OU032515	?	EPI_ISL_998971	OU032515	Queens Medical Centre, Clinical Microbiology Department / DeepSeq Nottingham	Queens Medical Centre, Clinical Microbiology Department / DeepSeq Nottingham
England/MILK-14BB3C8/2021	The Lighthouse Lab in Milton et al	EPI_ISL_1537387	OU240478	Lighthouse Lab in Milton Keynes	Wellcome Sanger Institute
KEN/SS883/2021	Githinji et al	EPI_ISL_3049719	OK017362	?	?
USA/ME-CDC-IBX837068040749/2021	Howard et al	EPI_ISL_2686885	MZ450056	?	?
OU030492	?	EPI_ISL_922123	OU030492	Queens Medical Centre, Clinical Microbiology Department / DeepSeq Nottingham	Queens Medical Centre, Clinical Microbiology Department / DeepSeq Nottingham
OU032573	?	EPI_ISL_922153	OU032573	Queens Medical Centre, Clinical Microbiology Department / DeepSeq Nottingham	Queens Medical Centre, Clinical Microbiology Department / DeepSeq Nottingham
PHL/PH-PGC-03846/2021	Tablizo et al	EPI_ISL_1081830	MW735440	?	?
USA/WA-S5819/2021	Nickerson et al	EPI_ISL_1587042	MW945297	Altius Institute	Seattle Flu Study submission group
USA/WA-S5847/2021	Nickerson et al	EPI_ISL_1587068	MW945322	Altius Institute	Seattle Flu Study submission group
USA/ME-CDC-QDX24476956/2021	Howard et al	EPI_ISL_2143039	MZ225815	?	?
USA/ME-CDC-QDX23893069/2021	Howard et al	EPI_ISL_1840408	MZ074156	?	?
USA/ME-CDC-QDX24632886/2021	Howard et al	EPI_ISL_2268915	MZ288386	?	?
USA/PR-CDC-ASC210029588/2021	Howard et al	EPI_ISL_2039482	MZ185862	?	?
USA/LA-CDC-STM-000030788/2021	Howard et al	EPI_ISL_1633662	MW963944	?	?
USA/PR-CDC-ASC210072695/2021	Howard et al	EPI_ISL_1837529	MZ086072	?	?
USA/LA-CDC-QDX22763826/2021	Howard et al	EPI_ISL_1480545	MW864629	?	?
PRI/PR-UPRRP-2381/2021	Van Belleghem et al	EPI_ISL_3924811	OK203675	?	?
USA/NH-CDC-QDX23180977/2021	Howard et al	EPI_ISL_4370150	OK250483	?	?
USA/PR-CDC-ASC210005459/2021	Howard et al	EPI_ISL_1560157	MW993104	?	?
USA/PR-CDC-2-4084527/2021	Sheth et al	EPI_ISL_3353623	MZ779250	?	?
USA/KY-CDC-LC0028327/2021	Howard et al	EPI_ISL_1548265	MW908690	?	?
USA/NH-CDC-QDX23180918/2021	Howard et al	EPI_ISL_4373663	OK252726	?	?
USA/NH-CDC-LC0039969/2021	Howard et al	EPI_ISL_1680570	MZ035980	?	?
USA/PA-CDC-STM-000040492/2021	Howard et al	EPI_ISL_1554346	MW911995	?	?
USA/SD-CDC-LC0039288/2021	Howard et al	EPI_ISL_1612260	MZ003381	?	?
USA/IA-CDC-ASC210065352/2021	Howard et al	EPI_ISL_2368424	MZ319941	?	?
USA/SD-SDPHL-0332/2021	Carlson et al	EPI_ISL_2102013	MZ202228	South Dakota Public Health Laboratory	South Dakota Department of Health
USA/MA-CDC-ASC210010261/2021	Howard et al	EPI_ISL_1649655	MW967999	?	?
USA/NH-CDC-QDX23089299/2021	Howard et al	EPI_ISL_1552210	MW905950	?	?
USA/GA-CDC-ASC210022658/2021	Howard et al	EPI_ISL_1687977	MZ024407	?	?
USA/GA-CDC-LC0032185/2021	Howard et al	EPI_ISL_1549305	MW913586	?	?
PRI/PR-UPRRP-2548/2021	Van Belleghem et al	?	OK203736	?	?
USA/KS-CDC-LC0044992/2021	Howard et al	EPI_ISL_1799092	MZ069761	?	?
USA/AL-CDC-LC0061838/2021	Howard et al	EPI_ISL_2306791	MZ308144	?	?
USA/GA-CDC-LC0050269/2021	Howard et al	EPI_ISL_1926513	MZ140982	?	?
USA/TN-CDC-ASC210053414/2021	Howard et al	EPI_ISL_1995012	MZ210130	?	?
USA/AK-PHL8596/2021	DeRonde et al	EPI_ISL_2136768	MZ927251	?	?
USA/AK-PHL8646/2021	DeRonde et al	EPI_ISL_2213169	MZ927464	?	?
OU420883	?	EPI_ISL_919946	OU420883	University College London, Great Ormond Street Hospital for Children NHS Foundation Trust, Imperial College Healthcare NHS Trust	University College London, Great Ormond Street Hospital for Children NHS Foundation Trust, Imperial College Healthcare NHS Trust
KEN/SS909/2021	Githinji et al	EPI_ISL_3049729	OK017374	?	?
KEN/SS922/2021	Githinji et al	EPI_ISL_3049734	OK017379	?	?
KEN/SS2080/2021	Githinji et al	EPI_ISL_4197069	OK258384	?	?
KEN/SS2082/2021	Githinji et al	EPI_ISL_4197070	OK258385	?	?
BHR/920728472/2021	Alwasti et al	?	MW659088	?	?
BHR/341401292/2021	Alwasti et al	?	MW704354	?	?
Scotland/QEUH-13C258D/2021	VanSteenhouse et al	EPI_ISL_1293500	OU060342	Lighthouse Lab in Glasgow	Wellcome Sanger Institute
Scotland/QEUH-13C3D75/2021	VanSteenhouse et al	EPI_ISL_1315929	OU062386	Lighthouse Lab in Glasgow	Wellcome Sanger Institute
BHR/341568875/2021	Alwasti et al	?	MW704287	?	?
BHR/760805431/2021	Alwasti et al	?	MW659086	?	?
OU030393	?	EPI_ISL_1105930	OU030393	Queens Medical Centre, Clinical Microbiology Department / DeepSeq Nottingham	Queens Medical Centre, Clinical Microbiology Department / DeepSeq Nottingham
BHR/341497370/2021	Alwasti et al	?	MW704363	?	?
USA/DC-DFS-PHL-0834/2021	Nguyen et al	EPI_ISL_3010084	MZ714285	?	?
USA/NJ-CDC-IBX621598314750/2021	Howard et al	EPI_ISL_4385300	OK218724	?	?
USA/PA-CDC-ASC210021714/2021	Howard et al	EPI_ISL_4361657	OK293064	?	?
USA/WA-S6270/2021	Nickerson et al	EPI_ISL_1822985	MZ082349	Altius Institute	Seattle Flu Study submission group
USA/WA-S6333/2021	Nickerson et al	EPI_ISL_1822997	MZ082404	Altius Institute	Seattle Flu Study submission group
USA/DC-DFS-PHL-0748/2021	Nguyen et al	EPI_ISL_2854094	MZ714235	?	?
USA/NH-CDCBI-CRSP_02224/2021	Lemieux et al	EPI_ISL_1710137	MZ021759	Broad Institute Clinical Research Sequencing Platform	Broad Institute Genomic Center for Infectious Diseases
USA/PA-CDC-ASC210073202/2021	Howard et al	EPI_ISL_2202388	MZ271374	?	?
USA/NJ-CDC-ASC210033091/2021	Howard et al	EPI_ISL_2149445	MZ283314	?	?
USA/PA-CDC-ASC210072228/2021	Howard et al	EPI_ISL_2201760	MZ271019	?	?
USA/DE-CDC-IBX193923481585/2021	Howard et al	EPI_ISL_2282961	MZ296187	?	?
KEN/SS881/2021	Githinji et al	EPI_ISL_3049717	OK017360	?	?
KEN/C102434/2021	Githinji et al	EPI_ISL_3049776	OK017290	?	?
KEN/C103187/2021	Githinji et al	EPI_ISL_3049826	OK017338	?	?
USA/WY-CDC-IBX726510143215/2021	Howard et al	EPI_ISL_1692207	MZ011845	?	?
USA/WY-CDC-IBX489316745175/2021	Howard et al	?	MZ718834	?	?
KEN/SS1220/2021	Githinji et al	EPI_ISL_3910382	OK085588	?	?
KEN/SS1475/2021	Githinji et al	EPI_ISL_4036995	OK085760	?	?
DJI/NAMRU3_G170/2021	Arnold et al	EPI_ISL_3845393	MZ970760	?	?
DJI/NAMRU3_A104/2021	Arnold et al	EPI_ISL_2858619	MZ520054	?	?
KEN/SS878/2021	Githinji et al	EPI_ISL_3049715	OK017358	?	?
KEN/SS2175/2021	Githinji et al	EPI_ISL_4196996	OK258434	?	?
KEN/SS1438/2021	Githinji et al	EPI_ISL_4036987	OK085751	?	?
KEN/SS1474/2021	Githinji et al	?	OK085759	?	?
KEN/SS879/2021	Githinji et al	EPI_ISL_3049716	OK017359	?	?
KEN/SS1471/2021	Githinji et al	?	OK085758	?	?
KEN/SS1209/2021	Githinji et al	EPI_ISL_3910207	OK085534	?	?
KEN/SS1232/2021	Githinji et al	EPI_ISL_3910314	OK085536	?	?
USA/WA-S6079/2021	Nickerson et al	EPI_ISL_1711564	MZ029470	Seattle VA	Seattle Flu Study submission group
USA/KS-CDC-ASC210075575/2021	Howard et al	EPI_ISL_2254448	MZ185269	?	?
USA/OH-CDC-LC0044182/2021	Howard et al	EPI_ISL_1684967	MZ039596	?	?
USA/PA-CDC-LC0044165/2021	Howard et al	EPI_ISL_1684922	MZ039551	?	?
USA/PA-CDC-LC0035754/2021	Howard et al	EPI_ISL_1609201	MZ000414	?	?
USA/CA-CDC-FG-024863/2021	Howard et al	EPI_ISL_2038684	MZ183334	?	?
USA/PR-CDC-ASC210105722/2021	Howard et al	EPI_ISL_2489544	MZ376342	?	?
USA/SC-CDC-LC0066922/2021	Howard et al	EPI_ISL_2481009	MZ371825	?	?
USA/NJ-CDC-LC0041366/2021	Howard et al	EPI_ISL_1681696	MZ037105	?	?
USA/WV-CDC-LC0058780/2021	Howard et al	EPI_ISL_2184957	MZ254059	?	?
USA/OR-CDC-LC0045693/2021	Howard et al	EPI_ISL_1799476	MZ070144	?	?
USA/WA-S7074/2021	Nickerson et al	EPI_ISL_2025785	MZ158414	Incyte Diagnostics Spokane	Seattle Flu Study submission group
USA/WA-S7060/2021	Nickerson et al	EPI_ISL_2025781	MZ158401	Incyte Diagnostics Spokane	Seattle Flu Study submission group
USA/WA-S7061/2021	Nickerson et al	EPI_ISL_2025783	MZ158402	Incyte Diagnostics Spokane	Seattle Flu Study submission group
USA/WV-CDC-LC0046858/2021	Howard et al	EPI_ISL_1800644	MZ071304	?	?
USA/IN-CDC-LC0050585/2021	Howard et al	EPI_ISL_1926971	MZ141380	?	?
USA/IA-CDC-ASC210005813/2021	Howard et al	EPI_ISL_2243010	MZ259613	?	?
USA/IA-CDC-ASC210057304/2021	Howard et al	EPI_ISL_1997775	MZ212893	?	?
USA/IA-CDC-ASC210073264/2021	Howard et al	EPI_ISL_2202558	MZ271422	?	?
USA/MA-CDC-ASC210012866/2021	Howard et al	EPI_ISL_1551570	MW907012	?	?
USA/DE-CDC-IBX151129324491/2021	Howard et al	EPI_ISL_1692075	MZ011713	?	?
USA/IL-CDC-LC0045241/2021	Howard et al	EPI_ISL_1799113	MZ069782	?	?
USA/WI-CDC-LC0045843/2021	Howard et al	EPI_ISL_1799656	MZ070317	?	?
USA/NV-CDC-2-4332263/2021	Sheth et al	EPI_ISL_3354951	MZ780450	?	?
USA/LA-CDC-LC0062759/2021	Howard et al	EPI_ISL_2399384	MZ342546	?	?
USA/VT-CDCBI-CRSP_3LDLJJBN5K2X63H2/2021	Lemieux et al	EPI_ISL_3007473	MZ574925	Broad Institute Clinical Research Sequencing Platform	Broad Institute Genomic Center for Infectious Diseases
USA/VT-CDCBI-CRSP_IE4LHTLDCA5C53QJ/2021	Lemieux et al	EPI_ISL_3007478	MZ574930	Broad Institute Clinical Research Sequencing Platform	Broad Institute Genomic Center for Infectious Diseases
USA/LA-CDC-LC0044548/2021	Howard et al	EPI_ISL_1798431	MZ069341	?	?
USA/ID-CDC-ASC210043093/2021	Howard et al	EPI_ISL_1735860	MZ074511	?	?
USA/MO-CDC-LC0043986/2021	Howard et al	EPI_ISL_1684789	MZ039418	?	?
USA/CO-CDC-MMB08815263/2021	Howard et al	EPI_ISL_2450940	MZ360149	?	?
USA/OR-CDC-LC0044461/2021	Howard et al	EPI_ISL_1798423	MZ069337	?	?
USA/WV-CDC-LC0056094/2021	Howard et al	EPI_ISL_2046484	MZ181728	?	?
USA/MO-CDC-ASC210072298/2021	Howard et al	EPI_ISL_2201837	MZ271063	?	?
USA/KS-CDC-LC0044853/2021	Howard et al	EPI_ISL_1799058	MZ069728	?	?
USA/IL-CDC-LC0058845/2021	Howard et al	EPI_ISL_2184861	MZ253963	?	?
USA/IA-CDC-ASC210033402/2021	Howard et al	EPI_ISL_2150764	MZ284621	?	?
USA/KS-CDC-ASC210031318/2021	Howard et al	EPI_ISL_2150104	MZ283973	?	?
USA/2104210418/2021	Benton et al	EPI_ISL_6782173	MZ799042	?	?
USA/RI-CDCBI-RIDOH_02318/2021	Lemieux et al	EPI_ISL_2133901	MZ217944	Rhode Island Department of Health	Broad Institute Genomic Center for Infectious Diseases
USA/OH-CDC-LC0060500/2021	Howard et al	EPI_ISL_2305903	MZ307256	?	?
USA/2105130467/2021	Benton et al	EPI_ISL_6794378	MZ799139	?	?
USA/OH-CDC-MMB08399829/2021	Howard et al	EPI_ISL_2188490	MZ246643	?	?
USA/2105200163/2021	Benton et al	EPI_ISL_6794542	MZ799215	?	?
USA/2105200159/2021	Benton et al	EPI_ISL_6794526	MZ799206	?	?
USA/NH-CDC-2-4462308/2021	Sheth et al	EPI_ISL_2645374	MZ429182	?	?
USA/NH-CDC-2-4449188/2021	Sheth et al	EPI_ISL_2452189	MZ358750	?	?
USA/CT-CDC-QDX22528273/2021	Cook et al	EPI_ISL_1422506	MW842354	?	?
USA/NH-CDC-QDX23997557/2021	Howard et al	EPI_ISL_1906338	MZ090307	?	?
PRI/PR-UPRRP-2507/2021	Van Belleghem et al	EPI_ISL_3924787	OK203724	?	?
USA/NH-CDC-LC0041017/2021	Howard et al	EPI_ISL_1681477	MZ036886	?	?
USA/NH-CDC-LC0053816/2021	Howard et al	EPI_ISL_2044635	MZ179882	?	?
USA/MA-CDC-ASC210066130/2021	Howard et al	EPI_ISL_2370595	MZ320850	?	?
USA/ME-CDC-QDX23893036/2021	Howard et al	EPI_ISL_1834313	MZ073507	?	?
USA/ME-CDC-QDX24476885/2021	Howard et al	EPI_ISL_2143677	MZ226287	?	?
USA/ME-CDC-ASC210066369/2021	Howard et al	EPI_ISL_2370401	MZ320765	?	?
USA/ME-CDC-2-4420270/2021	Sheth et al	EPI_ISL_2383925	MZ331052	?	?
USA/ME-CDC-QDX24632647/2021	Howard et al	EPI_ISL_2268929	MZ288400	?	?
USA/ME-CDC-QDX24713429/2021	Howard et al	EPI_ISL_2268509	MZ287980	?	?
USA/ME-CDC-QDX24632890/2021	Howard et al	EPI_ISL_2269105	MZ288576	?	?
PRI/PR-UPRRP-2322/2021	Van Belleghem et al	EPI_ISL_3924887	OK203728	?	?
USA/CT-CDCBI-CRSP_02156/2021	Lemieux et al	EPI_ISL_1710092	MZ021689	Broad Institute Clinical Research Sequencing Platform	Broad Institute Genomic Center for Infectious Diseases
USA/CT-CDCBI-CRSP_02851/2021	Lemieux et al	EPI_ISL_1919003	MZ101362	Broad Institute Clinical Research Sequencing Platform	Broad Institute Genomic Center for Infectious Diseases
USA/CT-CDCBI-CRSP_02844/2021	Lemieux et al	EPI_ISL_1918998	MZ101357	Broad Institute Clinical Research Sequencing Platform	Broad Institute Genomic Center for Infectious Diseases
USA/PR-CDC-ASC210034584/2021	Howard et al	EPI_ISL_2039122	MZ185525	?	?
USA/PR-CDC-QDX24236442/2021	Howard et al	EPI_ISL_2010973	MZ161291	?	?
USA/PR-CDC-QDX24236448/2021	Howard et al	EPI_ISL_2047234	MZ173396	?	?
USA/CT-CDCBI-CRSP_U72COGGJ7UKYMRCL/2021	Lemieux et al	EPI_ISL_1825223	MZ068491	Broad Institute Clinical Research Sequencing Platform	Broad Institute Genomic Center for Infectious Diseases
USA/CT-CDCBI-CRSP_4K7IKVLHJ2SI4FUO/2021	Lemieux et al	EPI_ISL_1825218	MZ068479	Broad Institute Clinical Research Sequencing Platform	Broad Institute Genomic Center for Infectious Diseases
USA/RI-CDCBI-CRSP_2O37IEAWX5MEDF4F/2021	Lemieux et al	EPI_ISL_1825497	MZ068951	Broad Institute Clinical Research Sequencing Platform	Broad Institute Genomic Center for Infectious Diseases
USA/CT-CDCBI-CRSP_QHQLM6Q43JKBFDVC/2021	Lemieux et al	EPI_ISL_1825228	MZ068489	Broad Institute Clinical Research Sequencing Platform	Broad Institute Genomic Center for Infectious Diseases
USA/CT-CDCBI-CRSP_FONOQ46VRXFQUWYO/2021	Lemieux et al	EPI_ISL_1825214	MZ068483	Broad Institute Clinical Research Sequencing Platform	Broad Institute Genomic Center for Infectious Diseases
USA/CT-CDCBI-CRSP_UWPEF2A4SBXFAVKE/2021	Lemieux et al	EPI_ISL_1825248	MZ068493	Broad Institute Clinical Research Sequencing Platform	Broad Institute Genomic Center for Infectious Diseases
USA/RI-CDCBI-CRSP_TH4GEGHWRZAW4GJK/2021	Lemieux et al	EPI_ISL_1825521	MZ068972	Broad Institute Clinical Research Sequencing Platform	Broad Institute Genomic Center for Infectious Diseases
USA/CT-CDCBI-CRSP_6XAK4KVFSTAJBZD5/2021	Lemieux et al	EPI_ISL_1971510	MZ149301	Broad Institute Clinical Research Sequencing Platform	Broad Institute Genomic Center for Infectious Diseases
USA/CT-CDCBI-CRSP_AI7DRILODFW2OV6Q/2021	Lemieux et al	EPI_ISL_1971513	MZ149304	Broad Institute Clinical Research Sequencing Platform	Broad Institute Genomic Center for Infectious Diseases
USA/CT-CDCBI-CRSP_GVBL4AE2VHTRHV76/2021	Lemieux et al	EPI_ISL_1971519	MZ149310	Broad Institute Clinical Research Sequencing Platform	Broad Institute Genomic Center for Infectious Diseases
USA/CT-CDCBI-CRSP_FZSSEKHJHRLVU7TG/2021	Lemieux et al	EPI_ISL_1967945	MZ145390	Broad Institute Clinical Research Sequencing Platform	Broad Institute Genomic Center for Infectious Diseases
USA/CT-CDCBI-CRSP_NBWT2FKLV2KLY2TM/2021	Lemieux et al	EPI_ISL_1967952	MZ145397	Broad Institute Clinical Research Sequencing Platform	Broad Institute Genomic Center for Infectious Diseases
USA/CT-CDCBI-CRSP_NDOTA5C45DBRHE3M/2021	Lemieux et al	EPI_ISL_1967953	MZ145398	Broad Institute Clinical Research Sequencing Platform	Broad Institute Genomic Center for Infectious Diseases
USA/CT-CDCBI-CRSP_DQZDXILIZ66NA6R3/2021	Lemieux et al	EPI_ISL_1967944	MZ145389	Broad Institute Clinical Research Sequencing Platform	Broad Institute Genomic Center for Infectious Diseases
OU388265	?	EPI_ISL_919759	OU388265	University College London, Great Ormond Street Hospital for Children NHS Foundation Trust, Imperial College Healthcare NHS Trust	University College London, Great Ormond Street Hospital for Children NHS Foundation Trust, Imperial College Healthcare NHS Trust
Scotland/QEUH-14BD89A/2021	VanSteenhouse et al	EPI_ISL_1584748	OU244999	Lighthouse Lab in Glasgow	Wellcome Sanger Institute
USA/PA-CDC-LC0061443/2021	Howard et al	EPI_ISL_2306498	MZ307851	?	?
OU394713	?	EPI_ISL_865871	OU394713	University College London, Great Ormond Street Hospital for Children NHS Foundation Trust, Imperial College Healthcare NHS Trust	University College London, Great Ormond Street Hospital for Children NHS Foundation Trust, Imperial College Healthcare NHS Trust
USA/MI-CDC-ASC210037763/2021	Howard et al	EPI_ISL_2148314	MZ282349	?	?
USA/ID-CDC-ASC210036183/2021	Howard et al	EPI_ISL_2043446	MZ185050	?	?
USA/AK-PHL6606/2020	DeRonde et al	EPI_ISL_872349	MZ233564	?	?
GHA/WACCBIP_nCoV_GS148/2021	Morang'a et al	EPI_ISL_944722	MW571184	?	?
England/MILK-1270419/2021	The Lighthouse Lab in Milton et al	EPI_ISL_1334133	OU090142	Lighthouse Lab in Milton Keynes	Wellcome Sanger Institute
IND/THSTI_UK_18022021_CSIR-IGIB/2021	Khan et al	?	MW881790	?	?
OU108451	?	?	OU108451	MVZ Labor Krone GbR, Siemensstraße 40; 32105 Bad Salzuflen	Robert Koch Institute
USA/TG864718/2021	Bowers et al	EPI_ISL_2424092	MZ918443	Sonora Quest Laboratories - Phoenix	The Translational Genomics Research Institute COVID submission group
USA/TG923527/2021	Bowers et al	EPI_ISL_2671964	MZ917551	Sonora Quest Laboratories - Phoenix	The Translational Genomics Research Institute COVID submission group
OU030758	?	EPI_ISL_1178595	OU030758	Respiratory Virus Unit, Microbiology Services Colindale, Public Health England	Respiratory Virus Unit, Microbiology Services Colindale, Public Health England
OU421152	?	EPI_ISL_865667	OU421152	University College London, Great Ormond Street Hospital for Children NHS Foundation Trust, Imperial College Healthcare NHS Trust	University College London, Great Ormond Street Hospital for Children NHS Foundation Trust, Imperial College Healthcare NHS Trust
England/RAND-14AD174/2021	Randox et al	EPI_ISL_1505113	OU228459	Randox Laboratories	Wellcome Sanger Institute
USA/AR-CDC-ASC210038992/2021	Howard et al	EPI_ISL_1685933	MZ022543	?	?
USA/AR-CDC-QDX23678049/2021	Howard et al	EPI_ISL_1702597	MZ015033	?	?
USA/TX-CDC-ASC210065581/2021	Howard et al	EPI_ISL_2368696	MZ320081	?	?
USA/KS-CDC-2-4242590/2021	Sheth et al	EPI_ISL_1823672	MZ082587	?	?
USA/KS-CDC-2-4242557/2021	Sheth et al	EPI_ISL_1823673	MZ082588	?	?
USA/KS-CDC-2-4332025/2021	Sheth et al	EPI_ISL_3354885	MZ780384	?	?
USA/KS-CDC-2-4331925/2021	Sheth et al	EPI_ISL_2105185	MZ206269	?	?
USA/NY-CDC-LC0023970/2021	Cook et al	EPI_ISL_1422147	MW844906	?	?
USA/OH-CDC-FG-022960/2021	Howard et al	EPI_ISL_1734422	MZ033980	?	?
USA/OH-CDC-LC0032523/2021	Howard et al	EPI_ISL_1549505	MW913785	?	?
USA/OH-CDC-LC0035314/2021	Howard et al	EPI_ISL_1550293	MW914556	?	?
USA/KY-CDC-LC0051495/2021	Howard et al	EPI_ISL_1928871	MZ142158	?	?
USA/KY-CDC-ASC210049042/2021	Howard et al	EPI_ISL_1836118	MZ084663	?	?
USA/KY-CDC-LC0037975/2021	Howard et al	EPI_ISL_1611245	MZ002369	?	?
USA/KY-CDC-LC0048784/2021	Howard et al	EPI_ISL_1802320	MZ072940	?	?
USA/KY-CDC-LC0064565/2021	Howard et al	EPI_ISL_2397987	MZ341172	?	?
USA/MT-CDC-LC0060125/2021	Howard et al	EPI_ISL_2305269	MZ306696	?	?
England/ALDP-152F4BC/2021	Wynn et al	EPI_ISL_1830740	OU263041	Lighthouse Lab in Alderley Park	Wellcome Sanger Institute
OU029584	?	EPI_ISL_1178569	OU029584	Respiratory Virus Unit, Microbiology Services Colindale, Public Health England	Respiratory Virus Unit, Microbiology Services Colindale, Public Health England
OU391912	?	EPI_ISL_997597	OU391912	University College London, Great Ormond Street Hospital for Children NHS Foundation Trust, Imperial College Healthcare NHS Trust	University College London, Great Ormond Street Hospital for Children NHS Foundation Trust, Imperial College Healthcare NHS Trust
OU421911	?	EPI_ISL_997592	OU421911	University College London, Great Ormond Street Hospital for Children NHS Foundation Trust, Imperial College Healthcare NHS Trust	University College London, Great Ormond Street Hospital for Children NHS Foundation Trust, Imperial College Healthcare NHS Trust
OU384838	?	EPI_ISL_1050438	OU384838	University College London, Great Ormond Street Hospital for Children NHS Foundation Trust, Imperial College Healthcare NHS Trust	University College London, Great Ormond Street Hospital for Children NHS Foundation Trust, Imperial College Healthcare NHS Trust
OU396736	?	EPI_ISL_997591	OU396736	University College London, Great Ormond Street Hospital for Children NHS Foundation Trust, Imperial College Healthcare NHS Trust	University College London, Great Ormond Street Hospital for Children NHS Foundation Trust, Imperial College Healthcare NHS Trust
OU421241	?	EPI_ISL_1104605	OU421241	University College London, Great Ormond Street Hospital for Children NHS Foundation Trust, Imperial College Healthcare NHS Trust	University College London, Great Ormond Street Hospital for Children NHS Foundation Trust, Imperial College Healthcare NHS Trust
OU390248	?	EPI_ISL_865679	OU390248	University College London, Great Ormond Street Hospital for Children NHS Foundation Trust, Imperial College Healthcare NHS Trust	University College London, Great Ormond Street Hospital for Children NHS Foundation Trust, Imperial College Healthcare NHS Trust
OU417790	?	EPI_ISL_997690	OU417790	University College London, Great Ormond Street Hospital for Children NHS Foundation Trust, Imperial College Healthcare NHS Trust	University College London, Great Ormond Street Hospital for Children NHS Foundation Trust, Imperial College Healthcare NHS Trust
USA/MI-CDC-STM-000052841/2021	Howard et al	EPI_ISL_1796126	MZ058970	?	?
USA/CA-CDC-FG-014310/2021	Howard et al	EPI_ISL_1556083	MW909932	?	?
USA/CA-CDC-LC0043479/2021	Howard et al	EPI_ISL_4380977	OK234472	?	?
USA/NM-CDC-ASC210015777/2021	Howard et al	EPI_ISL_1551297	MW906747	?	?
USA/MD-CDC-LC0066603/2021	Howard et al	EPI_ISL_2481031	MZ371847	?	?
USA/NY-CDC-LC0051852/2021	Howard et al	EPI_ISL_1930009	MZ142668	?	?
USA/KY-CDC-LC0045554/2021	Howard et al	EPI_ISL_1799645	MZ070306	?	?
USA/OR-CDC-LC0056393/2021	Howard et al	EPI_ISL_2046688	MZ181932	?	?
USA/KY-CDC-ASC210058481/2021	Howard et al	EPI_ISL_2148194	MZ282229	?	?
USA/KY-CDC-ASC210029203/2021	Howard et al	EPI_ISL_2040206	MZ186564	?	?
USA/KY-CDC-ASC210029202/2021	Howard et al	EPI_ISL_2040205	MZ186563	?	?
USA/NMDOH-2021080121/2021	Johnson et al	EPI_ISL_2185548	MZ266674	New Mexico Department of Health Scientific Laboratory	New Mexico Department of Health Scientific Laboratory
OU384847	?	EPI_ISL_1386844	OU384847	University College London, Great Ormond Street Hospital for Children NHS Foundation Trust, Imperial College Healthcare NHS Trust	University College London, Great Ormond Street Hospital for Children NHS Foundation Trust, Imperial College Healthcare NHS Trust
USA/NE-CDC-ASC210039168/2021	Howard et al	EPI_ISL_1686032	MZ022619	?	?
USA/ID-CDC-IBX896794900352/2021	Howard et al	EPI_ISL_2282378	MZ295467	?	?
USA/WA-S6083/2021	Nickerson et al	EPI_ISL_1711601	MZ029474	FidaLab	Seattle Flu Study submission group
USA/WA-S6085/2021	Nickerson et al	EPI_ISL_1711574	MZ029476	FidaLab	Seattle Flu Study submission group
England/CAMC-13AF35F/2021	Howes et al	EPI_ISL_1316134	OU062310	Lighthouse Lab in Cambridge	Wellcome Sanger Institute
USA/ID-CDC-IBX393768004140/2021	Howard et al	EPI_ISL_2282302	MZ295391	?	?
USA/WV-CDC-LC0060116/2021	Howard et al	EPI_ISL_2305187	MZ306614	?	?
USA/VA-CDC-LC0019918/2021	Cook et al	EPI_ISL_1298275	MW783494	?	?
USA/OR-CDC-LC0044423/2021	Howard et al	EPI_ISL_1798343	MZ069295	?	?
USA/OK-CDC-2-4195597/2021	Sheth et al	EPI_ISL_1711809	MZ028784	?	?
USA/OK-CDC-LC0011468/2021	Cook et al	EPI_ISL_1193277	MW721572	?	?
USA/OK-CDC-2-4611366/2021	Sheth et al	EPI_ISL_3355234	MZ780733	?	?
USA/OK-CDC-ASC210004617/2021	Howard et al	EPI_ISL_1550750	MW904964	?	?
USA/OK-CDC-STM-000037674/2021	Howard et al	EPI_ISL_4347255	OK193716	?	?
USA/OK-CDC-LC0039124/2021	Howard et al	EPI_ISL_1612051	MZ003172	?	?
USA/OK-CDC-ASC210034335/2021	Howard et al	EPI_ISL_2039669	MZ186029	?	?
USA/OK-CDC-ASC210013663/2021	Howard et al	EPI_ISL_2242417	MZ255427	?	?
USA/OK-CDC-STM-000036548/2021	Howard et al	EPI_ISL_1553461	MW907312	?	?
USA/OK-CDC-LC0053203/2021	Howard et al	EPI_ISL_1931899	MZ143583	?	?
USA/OK-CDC-STM-000037374/2021	Howard et al	EPI_ISL_1553614	MW908334	?	?
USA/OK-CDC-STM-000038686/2021	Howard et al	EPI_ISL_4346723	OK192671	?	?
Switzerland/BE-UHB-4176114301/2020	?	EPI_ISL_861864	OU282360	Labormedizinisches Zentrum Dr Risch, Liebefeld, Switzerland	University Hospital Basel
HG999035	Constantinides et al	?	HG999035	Oxford University Hospitals	Modernising Medical Microbiology
OU390280	?	EPI_ISL_1308999	OU390280	University College London, Great Ormond Street Hospital for Children NHS Foundation Trust, Imperial College Healthcare NHS Trust	University College London, Great Ormond Street Hospital for Children NHS Foundation Trust, Imperial College Healthcare NHS Trust
USA/NJ-CDC-IBX928138894272/2021	Howard et al	EPI_ISL_2282382	MZ295471	?	?
OU420482	?	EPI_ISL_1309020	OU420482	University College London, Great Ormond Street Hospital for Children NHS Foundation Trust, Imperial College Healthcare NHS Trust	University College London, Great Ormond Street Hospital for Children NHS Foundation Trust, Imperial College Healthcare NHS Trust
USA/DC-DFS-PHL-0176/2021	Nguyen et al	EPI_ISL_1159113	MZ487876	?	?
OU393529	?	EPI_ISL_1248059	OU393529	University College London, Great Ormond Street Hospital for Children NHS Foundation Trust, Imperial College Healthcare NHS Trust	University College London, Great Ormond Street Hospital for Children NHS Foundation Trust, Imperial College Healthcare NHS Trust
USA/IN-CDC-LC0058524/2021	Howard et al	EPI_ISL_2184545	MZ253647	?	?
USA/IN-CDC-LC0063153/2021	Howard et al	EPI_ISL_2398217	MZ341402	?	?
USA/OH-UHTL-993/2021	Sadri et al	EPI_ISL_2661530	MZ411646	?	?
England/ALDP-13C5BB5/2021	Wynn et al	EPI_ISL_1346469	OU104428	Lighthouse Lab in Alderley Park	Wellcome Sanger Institute
OU393275	?	EPI_ISL_919894	OU393275	University College London, Great Ormond Street Hospital for Children NHS Foundation Trust, Imperial College Healthcare NHS Trust	University College London, Great Ormond Street Hospital for Children NHS Foundation Trust, Imperial College Healthcare NHS Trust
USA/SC-CDC-QDX25847675/2021	Howard et al	EPI_ISL_2871153	MZ538126	Quest Diagnostics Incorporated	CDC-OAMD
USA/TX-CDC-FG-034980/2021	Howard et al	EPI_ISL_2280278	MZ293861	?	?
Switzerland/TG-ETHZ-640319/2021	?	EPI_ISL_2462560	OU540332	Viollier AG; Hagmattstrasse 14, 4123 Allschwil	ETH ZURICH D-BSSE
Switzerland/AG-ETHZ-620353/2021	?	EPI_ISL_2307433	OU538994	Viollier AG; Hagmattstrasse 14, 4123 Allschwil	ETH ZURICH D-BSSE
England/MILK-118CC5F/2021	The Lighthouse Lab in Milton et al	EPI_ISL_945881	OD960563	Lighthouse Lab in Milton Keynes	Wellcome Sanger Institute
OU385805	?	EPI_ISL_950122	OU385805	University College London, Great Ormond Street Hospital for Children NHS Foundation Trust, Imperial College Healthcare NHS Trust	University College London, Great Ormond Street Hospital for Children NHS Foundation Trust, Imperial College Healthcare NHS Trust
OU390552	?	EPI_ISL_1730395	OU390552	University College London, Great Ormond Street Hospital for Children NHS Foundation Trust, Imperial College Healthcare NHS Trust	University College London, Great Ormond Street Hospital for Children NHS Foundation Trust, Imperial College Healthcare NHS Trust
USA/OH-UHTL-43/2021	Sadri et al	?	MW642026	?	?
USA/OH-UHTL-992/2021	Sadri et al	EPI_ISL_2661529	MZ411645	?	?
USA/WA-CDC-UW21051007904/2021	Howard et al	EPI_ISL_2272616	MZ293547	UW Virology Lab	CDC-OAMD
Lebanon/QIB-839/2021	Tiwari et al	EPI_ISL_3344008	OU606478	Laboratory of Molecular Biology and Cancer Immunology	Quadram Institute Bioscience
USA/NJ-CDC-ASC210076495/2021	Howard et al	EPI_ISL_2203161	MZ271702	?	?
USA/CO-CDC-LC0064407/2021	Howard et al	EPI_ISL_2398066	MZ341251	?	?
USA/MO-CDC-ASC210029192/2021	Howard et al	EPI_ISL_2150621	MZ284490	?	?
England/QEUH-1334207/2021	VanSteenhouse et al	EPI_ISL_1187549	OU028172	Lighthouse Lab in Glasgow	Wellcome Sanger Institute
OU388209	?	EPI_ISL_1248229	OU388209	Respiratory Virus Unit, Microbiology Services Colindale, Public Health England	Respiratory Virus Unit, Microbiology Services Colindale, Public Health England
USA/WV-CDC-LC0055782/2021	Howard et al	EPI_ISL_2046245	MZ181490	?	?
OU124349	?	?	OU124349	SYNLAB MVZ Trier, FeldstraÃŸe 26; 54290 Trier	Robert Koch Institute
USA/NY-CDC-LC0016637/2021	Cook et al	EPI_ISL_1193368	MW721549	?	?
USA/NY-CDCBI-CRSP_02088/2021	Lemieux et al	EPI_ISL_1578334	MW915309	Broad Institute Clinical Research Sequencing Platform	Broad Institute Genomic Center for Infectious Diseases
USA/MA-CDC-LC0041456/2021	Howard et al	EPI_ISL_1681657	MZ037066	?	?
USA/NV-CDC-LC0055969/2021	Howard et al	EPI_ISL_2046325	MZ181569	?	?
USA/MI-CDC-LC0038042/2021	Howard et al	EPI_ISL_1611230	MZ002354	?	?
USA/MN-CDC-IBX401624036259/2021	Howard et al	EPI_ISL_2013385	MZ167132	?	?
USA/IA-CDC-2-4331914/2021	Sheth et al	EPI_ISL_2105177	MZ206261	?	?
USA/VT-CDC-ASC210054542/2021	Howard et al	EPI_ISL_1997016	MZ212134	?	?
OU393648	?	EPI_ISL_949970	OU393648	University College London, Great Ormond Street Hospital for Children NHS Foundation Trust, Imperial College Healthcare NHS Trust	University College London, Great Ormond Street Hospital for Children NHS Foundation Trust, Imperial College Healthcare NHS Trust
USA/TN-CDC-ASC210038331/2021	Howard et al	EPI_ISL_2149154	MZ283023	?	?
USA/VA-CDC-QDX22787420/2021	Howard et al	EPI_ISL_1493972	MW865644	?	?
USA/IA-CDC-ASC210029886/2021	Howard et al	EPI_ISL_4364299	OK295630	?	?
USA/AK-PHL9243/2021	DeRonde et al	EPI_ISL_2454580	MZ359699	?	?
USA/MI-CDC-ASC210073997/2021	Howard et al	EPI_ISL_2039178	MZ185581	?	?
USA/MI-CDC-ASC210073931/2021	Howard et al	EPI_ISL_2042132	MZ188477	?	?
USA/TN-CDC-ASC210065428/2021	Howard et al	EPI_ISL_2368594	MZ320045	?	?
USA/IN-CDC-ASC210008894/2021	Howard et al	EPI_ISL_1562179	MW966710	?	?
USA/NY-CDC-ASC210010522/2021	Howard et al	EPI_ISL_1649116	MW967460	?	?
USA/MI-CDC-STM-000057555/2021	Howard et al	EPI_ISL_1923855	MZ132859	?	?
USA/JW1569/2021	Wang et al	?	MZ620190	?	?
USA/NY-CDC-LC0026776/2021	Howard et al	EPI_ISL_1481404	MW869711	?	?
USA/MI-CDC-ASC210012792/2021	Howard et al	EPI_ISL_1551539	MW906981	?	?
USA/HI-CDC-STM-000066831/2021	Howard et al	EPI_ISL_2159835	MZ237159	?	?
USA/MI-CDC-ASC210006236/2021	Howard et al	EPI_ISL_1562566	MW994519	?	?
USA/MI-CDC-STM-000042038/2021	Howard et al	EPI_ISL_1575978	OK193457	?	?
USA/MI-CDC-ASC210026634/2021	Howard et al	EPI_ISL_1687780	MZ024210	?	?
USA/VT-CDCBI-CRSP_W4AXSZMOWA5YLO6M/2021	Lemieux et al	EPI_ISL_1968557	MZ146014	Broad Institute Clinical Research Sequencing Platform	Broad Institute Genomic Center for Infectious Diseases
USA/VT-CDCBI-CRSP_IIMNHPYGRXPIKETO/2021	Lemieux et al	EPI_ISL_1968540	MZ145997	Broad Institute Clinical Research Sequencing Platform	Broad Institute Genomic Center for Infectious Diseases
USA/MI-CDC-ASC210013827/2021	Howard et al	EPI_ISL_1551036	MW905698	?	?
USA/PR-CDC-ASC210009979/2021	Howard et al	EPI_ISL_1649593	MW967937	?	?
USA/MI-CDC-ASC210012130/2021	Howard et al	EPI_ISL_1695140	MW967175	?	?
USA/MI-CDC-ASC210013546/2021	Howard et al	EPI_ISL_2482354	MZ368215	?	?
USA/MI-CDC-ASC210017471/2021	Howard et al	EPI_ISL_4362646	OK293977	?	?
USA/MI-CDC-ASC210017733/2021	Howard et al	EPI_ISL_4364026	OK295398	?	?
USA/MI-CDC-LC0035301/2021	Howard et al	EPI_ISL_1550262	MW914525	?	?
USA/MI-CDC-ASC210040615/2021	Howard et al	EPI_ISL_1687400	MZ023831	?	?
USA/TN-CDC-ASC210022673/2021	Howard et al	EPI_ISL_1687989	MZ024419	?	?
USA/MI-CDC-STM-000046282/2021	Howard et al	EPI_ISL_1592976	MW932533	?	?
USA/IA-CDC-ASC210026925/2021	Howard et al	EPI_ISL_1688272	MZ024702	?	?
USA/DC-CDC-LC0038864/2021	Howard et al	EPI_ISL_1611934	MZ003055	?	?
USA/KS-CDC-LC0039287/2021	Howard et al	EPI_ISL_1612252	MZ003373	?	?
USA/TN-CDC-ASC210041147/2021	Howard et al	EPI_ISL_1835105	MZ083652	?	?
USA/MI-CDC-ASC210074131/2021	Howard et al	EPI_ISL_2042469	MZ184074	?	?
USA/MI-CDC-ASC210040607/2021	Howard et al	EPI_ISL_4362097	OK293521	?	?
USA/MI-CDC-ASC210054900/2021	Howard et al	EPI_ISL_1996571	MZ211689	?	?
USA/DC-CDC-LC0049720/2021	Howard et al	EPI_ISL_1925878	MZ140583	?	?
USA/MO-CDC-QDX24155123/2021	Howard et al	EPI_ISL_2011665	MZ161687	?	?
USA/MI-CDC-ASC210054256/2021	Howard et al	EPI_ISL_1996299	MZ211417	?	?
USA/MI-CDC-ASC210044772/2021	Howard et al	EPI_ISL_1689183	MZ025202	?	?
USA/DC-CDC-ASC210046755/2021	Howard et al	EPI_ISL_1835597	MZ084142	?	?
USA/OH-CDC-LC0045484/2021	Howard et al	EPI_ISL_1799416	MZ070085	?	?
USA/DC-DFS-PHL-0625/2021	Nguyen et al	EPI_ISL_2499861	MZ488010	?	?
USA/LA-CDC-2-4243056/2021	Sheth et al	EPI_ISL_1823802	MZ082717	?	?
USA/AK-PHL8399/2021	DeRonde et al	EPI_ISL_1967906	MZ927039	?	?
USA/ID-CDC-IBX737516112047/2021	Howard et al	EPI_ISL_2089371	MZ193223	?	?
USA/OH-CDC-IBX226377020857/2021	Howard et al	EPI_ISL_2089434	MZ193286	?	?
USA/ID-CDC-IBX355789773947/2021	Howard et al	EPI_ISL_2089287	MZ193139	?	?
USA/ID-CDC-IBX381237827828/2021	Howard et al	EPI_ISL_2089297	MZ193149	?	?
USA/PR-CDC-ASC210053625/2021	Howard et al	EPI_ISL_1995101	MZ210219	?	?
USA/OH-CDC-LC0046343/2021	Howard et al	EPI_ISL_1800179	MZ070839	?	?
USA/MI-CDC-ASC210069574/2021	Howard et al	EPI_ISL_1923047	MZ131118	?	?
USA/KY-CDC-IBX0101125681/2021	Howard et al	EPI_ISL_2186420	MZ260730	?	?
USA/AR-CDC-LC0067431/2021	Howard et al	EPI_ISL_2481766	MZ372499	?	?
USA/WI-CDC-ASC210075401/2021	Howard et al	EPI_ISL_2041324	MZ187669	?	?
USA/TN-CDC-ASC210029990/2021	Howard et al	EPI_ISL_2149718	MZ283587	?	?
USA/MO-CDC-QDX24326313/2021	Howard et al	EPI_ISL_2098366	MZ198999	?	?
USA/CO-CDC-FG-030421/2021	Howard et al	EPI_ISL_1993332	MZ155925	?	?
USA/AK-CDC-STM-000070167/2021	Howard et al	EPI_ISL_2270401	MZ290994	?	?
USA/UT-UPHL-210707800166/2021	Gupta et al	EPI_ISL_2857915	MZ728462	Utah Public Health Laboratory	Utah Public Health Laboratory Infectious Disease submission group
USA/MO-CDC-QDX24326291/2021	Howard et al	EPI_ISL_2098404	MZ199037	?	?
USA/UT-UPHL-210707652230/2021	Gupta et al	EPI_ISL_2857958	MZ728393	Utah Public Health Laboratory	Utah Public Health Laboratory Infectious Disease submission group
USA/UT-UPHL-210707930046/2021	Gupta et al	EPI_ISL_2857914	MZ728512	Utah Public Health Laboratory	Utah Public Health Laboratory Infectious Disease submission group
USA/UT-UPHL-210707094830/2021	Gupta et al	EPI_ISL_2857916	MZ728122	Utah Public Health Laboratory	Utah Public Health Laboratory Infectious Disease submission group
USA/ID-CDC-MMB09007082/2021	Howard et al	EPI_ISL_2647932	MZ432661	?	?
England/CAMC-10A2164/2021	Howes et al	EPI_ISL_891398	OD945900	Lighthouse Lab in Cambridge	Wellcome Sanger Institute
OU392858	?	EPI_ISL_866023	OU392858	University College London, Great Ormond Street Hospital for Children NHS Foundation Trust, Imperial College Healthcare NHS Trust	University College London, Great Ormond Street Hospital for Children NHS Foundation Trust, Imperial College Healthcare NHS Trust
USA/PA-CDC-ASC210052507/2021	Howard et al	EPI_ISL_1836258	MZ084803	?	?
USA/MO-CDC-LC0059724/2021	Howard et al	EPI_ISL_2304857	MZ306284	?	?
USA/AZ-CDC-QDX23313353/2021	Howard et al	EPI_ISL_1552726	MW905514	?	?
USA/NMDOH-2021091329/2021	Johnson et al	EPI_ISL_3086323	MZ662202	New Mexico Department of Health Scientific Laboratory	New Mexico Department of Health Scientific Laboratory
USA/NMDOH-2021084088/2021	Johnson et al	EPI_ISL_2480348	MZ378736	New Mexico Department of Health Scientific Laboratory	New Mexico Department of Health Scientific Laboratory
USA/NMDOH-2021083811/2021	Johnson et al	EPI_ISL_2928067	MZ557507	New Mexico Department of Health Scientific Laboratory	New Mexico Department of Health Scientific Laboratory
USA/NMDOH-2021083820/2021	Johnson et al	EPI_ISL_2928071	MZ557510	New Mexico Department of Health Scientific Laboratory	New Mexico Department of Health Scientific Laboratory
OU390033	?	EPI_ISL_865619	OU390033	University College London, Great Ormond Street Hospital for Children NHS Foundation Trust, Imperial College Healthcare NHS Trust	University College London, Great Ormond Street Hospital for Children NHS Foundation Trust, Imperial College Healthcare NHS Trust
OU391733	?	EPI_ISL_1248154	OU391733	University College London, Great Ormond Street Hospital for Children NHS Foundation Trust, Imperial College Healthcare NHS Trust	University College London, Great Ormond Street Hospital for Children NHS Foundation Trust, Imperial College Healthcare NHS Trust
England/ALDP-142F514/2021	Wynn et al	EPI_ISL_1413481	OU191211	Lighthouse Lab in Alderley Park	Wellcome Sanger Institute
England/MILK-134CA22/2021	The Lighthouse Lab in Milton et al	EPI_ISL_1206936	OU035850	Lighthouse Lab in Milton Keynes	Wellcome Sanger Institute
England/ALDP-1121EED/2021	Wynn et al	EPI_ISL_917815	OD951697	Lighthouse Lab in Alderley Park	Wellcome Sanger Institute
England/ALDP-11505B3/2021	Wynn et al	EPI_ISL_947529	OD962395	Lighthouse Lab in Alderley Park	Wellcome Sanger Institute
England/QEUH-14E4557/2021	VanSteenhouse et al	EPI_ISL_1594761	OU245969	Lighthouse Lab in Glasgow	Wellcome Sanger Institute
USA/TX-CDC-ASC210043844/2021	Howard et al	EPI_ISL_1736016	MZ074666	?	?
USA/GA-CDC-QDX24087469/2021	Howard et al	EPI_ISL_1924846	MZ131864	?	?
USA/VA-CDC-2-4524752/2021	Sheth et al	EPI_ISL_2788079	MZ493668	?	?
USA/AK-PHL8315/2021	DeRonde et al	EPI_ISL_1895899	MZ203235	?	?
USA/NC-CDC-MMB08957840/2021	Howard et al	EPI_ISL_2647762	MZ432500	?	?
USA/CA-CDC-FG-019021/2021	Howard et al	EPI_ISL_1613540	MW933151	?	?
Switzerland/SO-ETHZ-580983/2021	?	EPI_ISL_1750538	OU190432	Viollier AG; Hagmattstrasse 14, 4123 Allschwil	ETH ZURICH D-BSSE
England/MILK-125F5A4/2021	The Lighthouse Lab in Milton et al	EPI_ISL_1033668	OD984553	Lighthouse Lab in Milton Keynes	Wellcome Sanger Institute
USA/MA-CDC-ASC210072630/2021	Howard et al	EPI_ISL_2040503	MZ186858	?	?
USA/ID-CDC-IBX693745482076/2021	Howard et al	EPI_ISL_1693973	MZ013331	?	?
USA/ID-CDC-2-4308036/2021	Sheth et al	EPI_ISL_2018192	MZ164620	?	?
OU422904	?	EPI_ISL_997761	OU422904	University College London, Great Ormond Street Hospital for Children NHS Foundation Trust, Imperial College Healthcare NHS Trust	University College London, Great Ormond Street Hospital for Children NHS Foundation Trust, Imperial College Healthcare NHS Trust
OU029921	?	EPI_ISL_1054394	OU029921	Wellcome Sanger Institute	Wellcome Sanger Institute
England/CAMC-135BE33/2021	Howes et al	EPI_ISL_1333835	OU089720	Lighthouse Lab in Cambridge	Wellcome Sanger Institute
OU422013	?	EPI_ISL_1248877	OU422013	Respiratory Virus Unit, Microbiology Services Colindale, Public Health England	Respiratory Virus Unit, Microbiology Services Colindale, Public Health England
IRQ/Samawa-32/2021	Al-Rashedi et al	EPI_ISL_1524361	MZ145319	?	?
USA/MD-CDC-LC0050737/2021	Howard et al	EPI_ISL_1927455	MZ141539	?	?
USA/MN-MDH-3064/2021	Lorentz et al	EPI_ISL_1164509	MW699746	?	?
USA/MN-MDH-3515/2021	Lorentz et al	EPI_ISL_1225202	MW751482	?	?
USA/MN-CDC-IBX264623226220/2021	Howard et al	EPI_ISL_1694100	MZ013458	?	?
USA/MN-MDH-3941/2021	Lorentz et al	EPI_ISL_1365370	MW813874	?	?
USA/TG832654/2021	Bowers et al	EPI_ISL_1909462	MZ916359	Sonora Quest Laboratories - Phoenix	The Translational Genomics Research Institute COVID submission group
USA/MN-CDC-IBX533100851627/2021	Howard et al	EPI_ISL_1693641	MZ011542	?	?
USA/IA-CDC-2-4394085/2021	Sheth et al	EPI_ISL_2384054	MZ331181	?	?
USA/IA-CDC-2-4634378/2021	Sheth et al	EPI_ISL_3127994	MZ666640	?	?
USA/SD-CDC-2-4080440/2021	Sheth et al	EPI_ISL_3354409	MZ779917	?	?
USA/SD-CDC-ASC210060551/2021	Howard et al	EPI_ISL_2147587	MZ281702	?	?
USA/CO-CDC-FG-030373/2021	Howard et al	EPI_ISL_1993322	MZ155915	?	?
USA/NE-CDC-2-4242671/2021	Sheth et al	EPI_ISL_1823846	MZ082761	?	?
USA/NE-CDC-2-4242581/2021	Sheth et al	EPI_ISL_1823845	MZ082760	?	?
USA/NE-CDC-2-4242690/2021	Sheth et al	EPI_ISL_1823847	MZ082762	?	?
USA/SD-CDC-IBX154015899568/2021	Howard et al	EPI_ISL_1692076	MZ011714	?	?
USA/SD-SDPHL-0247/2021	Carlson et al	EPI_ISL_1578103	MW916007	South Dakota Public Health Laboratory	South Dakota Department of Health
USA/SD-SDPHL-0302/2021	Carlson et al	EPI_ISL_2006885	MZ153186	South Dakota Public Health Laboratory	South Dakota Department of Health
USA/SD-SDPHL-0301/2021	Carlson et al	EPI_ISL_2006884	MZ153185	South Dakota Public Health Laboratory	South Dakota Department of Health
USA/SD-SDPHL-0249/2021	Carlson et al	EPI_ISL_1578105	MW916009	South Dakota Public Health Laboratory	South Dakota Department of Health
USA/SD-SDPHL-0242/2021	Carlson et al	EPI_ISL_1578098	MW916002	South Dakota Public Health Laboratory	South Dakota Department of Health
USA/SD-SDPHL-0272/2021	Carlson et al	EPI_ISL_1823155	MZ064602	South Dakota Public Health Laboratory	South Dakota Department of Health
USA/SD-SDPHL-0236/2021	Carlson et al	EPI_ISL_1578094	MW915998	South Dakota Public Health Laboratory	South Dakota Department of Health
USA/WY-CDC-IBX171124615779/2021	Howard et al	EPI_ISL_4388037	OK220052	?	?
USA/WY-CDC-LC0045291/2021	Howard et al	EPI_ISL_1799250	MZ069919	?	?
USA/SD-SDPHL-0303/2021	Carlson et al	EPI_ISL_2006886	MZ153187	South Dakota Public Health Laboratory	South Dakota Department of Health
USA/ND-CDC-2-4420167/2021	Sheth et al	EPI_ISL_2384031	MZ331158	?	?
USA/ND-CDC-IBX539989134849/2021	Howard et al	EPI_ISL_2132349	MZ192258	?	?
USA/ND-CDC-IBX260462192634/2021	Howard et al	EPI_ISL_2652559	MZ401648	?	?
USA/ND-CDC-IBX237491046105/2021	Howard et al	EPI_ISL_2652988	MZ415367	?	?
USA/MN-MDH-7145/2021	Lorentz et al	EPI_ISL_2178656	MZ242591	?	?
USA/RI-CDC-LC0089765/2021	Howard et al	EPI_ISL_3016802	MZ591430	Laboratory Corporation of America	CDC-OAMD
USA/MS-CDC-IBX560431587249/2021	Howard et al	EPI_ISL_4387890	OK219982	?	?
USA/WI-CDC-IBX882879288287/2021	Howard et al	EPI_ISL_4387466	OK219762	?	?
USA/MN-CDC-IBX781778139502/2021	Howard et al	EPI_ISL_1691633	MZ010471	?	?
USA/IA-CDC-2-4241984/2021	Sheth et al	EPI_ISL_1823628	MZ082543	?	?
USA/SD-SDPHL-0359/2021	Carlson et al	EPI_ISL_2427241	MZ346435	South Dakota Public Health Laboratory	South Dakota Department of Health
USA/NE-CDC-ASC210068646/2021	Howard et al	EPI_ISL_1998647	MZ213765	?	?
USA/IL-CDC-LC0044791/2021	Howard et al	EPI_ISL_1798661	MZ069455	?	?
USA/SD-SDPHL-0345/2021	Carlson et al	EPI_ISL_2102026	MZ202240	South Dakota Public Health Laboratory	South Dakota Department of Health
USA/SD-CDC-2-4243084/2021	Sheth et al	EPI_ISL_1823574	MZ082489	?	?
USA/SD-CDC-2-4331697/2021	Sheth et al	EPI_ISL_2105103	MZ206187	?	?
USA/SD-SDPHL-0316/2021	Carlson et al	EPI_ISL_2006899	MZ153200	South Dakota Public Health Laboratory	South Dakota Department of Health
USA/SD-SDPHL-0315/2021	Carlson et al	EPI_ISL_2006898	MZ153199	South Dakota Public Health Laboratory	South Dakota Department of Health
USA/SD-CDC-2-4331873/2021	Sheth et al	EPI_ISL_2105156	MZ206240	?	?
USA/SD-CDC-2-4331774/2021	Sheth et al	EPI_ISL_2105125	MZ206209	?	?
USA/SD-CDC-2-4331789/2021	Sheth et al	EPI_ISL_2105130	MZ206214	?	?
USA/OK-CDC-ASC210052048/2021	Howard et al	EPI_ISL_1836664	MZ085208	?	?
USA/OK-CDC-ASC210052051/2021	Howard et al	EPI_ISL_1836667	MZ085211	?	?
USA/OK-CDC-ASC210058889/2021	Howard et al	EPI_ISL_2147186	MZ281393	?	?
USA/ID-CDC-LC0044537/2021	Howard et al	EPI_ISL_1798341	MZ069294	?	?
USA/IL-CDC-LC0034635/2021	Howard et al	EPI_ISL_1550062	MW914326	?	?
USA/WI-CDC-FG-015944/2021	Howard et al	EPI_ISL_1556554	MW912695	?	?
USA/WI-CDC-ASC210017479/2021	Howard et al	EPI_ISL_4360558	OK292048	?	?
USA/WI-CDC-ASC210027814/2021	Howard et al	EPI_ISL_1688389	MZ024819	?	?
USA/WI-CDC-ASC210026775/2021	Howard et al	EPI_ISL_1688225	MZ024655	?	?
USA/WI-CDC-ASC210028587/2021	Howard et al	EPI_ISL_1695551	MW990381	?	?
USA/TN-CDC-ASC210054782/2021	Howard et al	EPI_ISL_1996415	MZ211533	?	?
USA/MN-MDH-6967/2021	Lorentz et al	EPI_ISL_2097353	MZ199160	?	?
USA/MN-CDC-IBX260195764861/2021	Howard et al	EPI_ISL_2014577	MZ168323	?	?
USA/WI-CDC-FG-025842/2021	Howard et al	EPI_ISL_1839715	MZ077708	?	?
USA/IN-CDC-LC0049794/2021	Howard et al	EPI_ISL_1926228	MZ140697	?	?
USA/WI-CDC-IBX148537491252/2021	Howard et al	EPI_ISL_4384747	OK218467	?	?
USA/LA-CDC-LC0062746/2021	Howard et al	EPI_ISL_2399390	MZ342552	?	?
USA/LA-CDC-LC0068968/2021	Howard et al	EPI_ISL_2611402	MZ412048	?	?
USA/MN-CDC-IBX935533365009/2021	Howard et al	EPI_ISL_2324126	MZ317230	?	?
USA/IN-CDC-QDX24603854/2021	Howard et al	EPI_ISL_2247164	MZ274574	?	?
USA/MN-MDH-8006/2021	Lorentz et al	EPI_ISL_2501096	MZ379537	?	?
USA/AK-PHL9074/2021	DeRonde et al	EPI_ISL_2376001	MZ323702	?	?
USA/AK-PHL9310/2021	DeRonde et al	EPI_ISL_2467806	MZ363795	?	?
OU392587	?	EPI_ISL_950200	OU392587	University College London, Great Ormond Street Hospital for Children NHS Foundation Trust, Imperial College Healthcare NHS Trust	University College London, Great Ormond Street Hospital for Children NHS Foundation Trust, Imperial College Healthcare NHS Trust
Switzerland/GE-33188727/2021	?	EPI_ISL_1040198	FR991673	Laboratoire de virologie,Rue Gabrielle Perret-Gentil 4, Geneva	HUG
USA/ND-CDC-FG-025884/2021	Howard et al	EPI_ISL_1839770	MZ077763	?	?
USA/CO-CDC-FG-019637/2021	Howard et al	EPI_ISL_1666610	MW992143	?	?
USA/CO-CDC-FG-030846/2021	Howard et al	EPI_ISL_2043638	OL315032	?	?
OU423236	?	EPI_ISL_919945	OU423236	University College London, Great Ormond Street Hospital for Children NHS Foundation Trust, Imperial College Healthcare NHS Trust	University College London, Great Ormond Street Hospital for Children NHS Foundation Trust, Imperial College Healthcare NHS Trust
OU388628	?	EPI_ISL_920119	OU388628	University College London, Great Ormond Street Hospital for Children NHS Foundation Trust, Imperial College Healthcare NHS Trust	University College London, Great Ormond Street Hospital for Children NHS Foundation Trust, Imperial College Healthcare NHS Trust
OU032314	?	EPI_ISL_1832087	OU032314	University of Birmingham	University of Birmingham
England/RAND-1421372/2021	Randox et al	EPI_ISL_1389478	OU145475	Randox Laboratories	Wellcome Sanger Institute
USA/IL-CDC-LC0028466/2021	Howard et al	EPI_ISL_1548359	MW908783	?	?
USA/AZ-CDC-IBX051546632410/2021	Howard et al	EPI_ISL_4383509	OK217848	?	?
USA/KY-CDC-IBX0101077526/2021	Howard et al	EPI_ISL_4390130	OK221056	?	?
USA/KY-CDC-LC0060489/2021	Howard et al	EPI_ISL_2305917	MZ307270	?	?
Switzerland/TI-EOC-022_25891986/2021	?	EPI_ISL_2180052	OU058668	Laboratorio di Microbiologia, Istituto di Medicina di Laboratorio EOLAB, Ente Ospedaliero Cantonale,Viale Officina 3, 6500 Bellinzona, Switzerland	Laboratorio di Microbiologia, Dipartimento di Medicina di Laboratorio EOLAB, Ente Ospedaliero Cantonale, Bellinzona, Switzerland
USA/PA-CDC-LC0036603/2021	Howard et al	EPI_ISL_1609836	MZ001049	?	?
USA/PA-CDC-LC0042235/2021	Howard et al	EPI_ISL_1682850	MZ037801	?	?
England/ALDP-12645CA/2021	Wynn et al	EPI_ISL_1019062	OD983371	Lighthouse Lab in Alderley Park	Wellcome Sanger Institute
USA/OR-CDC-LC0044669/2021	Howard et al	EPI_ISL_1798522	MZ069388	?	?
USA/IN-CDC-LC0054848/2021	Howard et al	EPI_ISL_2045171	MZ180417	?	?
USA/IL-CDC-ASC210075747/2021	Howard et al	EPI_ISL_2040588	MZ186933	?	?
USA/IN-CDC-2-4449372/2021	Sheth et al	EPI_ISL_2452152	MZ358728	?	?
USA/DC-DFS-PHL-0840/2021	Nguyen et al	EPI_ISL_3010088	MZ714289	?	?
USA/DC-DFS-PHL-0642/2021	Nguyen et al	EPI_ISL_2689012	MZ488022	?	?
USA/MO-CDC-QDX24365347/2021	Howard et al	EPI_ISL_2133546	MZ217360	?	?
USA/IN-CDC-ASC210055416/2021	Howard et al	EPI_ISL_1996544	MZ211662	?	?
USA/OH-CDC-LC0039476/2021	Howard et al	EPI_ISL_1612477	MZ003570	?	?
USA/UT-UPHL-210707103750/2021	Gupta et al	EPI_ISL_2857950	MZ728126	Utah Public Health Laboratory	Utah Public Health Laboratory Infectious Disease submission group
USA/WA-CDC-UW21050465939/2021	Howard et al	EPI_ISL_2161976	MZ257730	UW Virology Lab	CDC-OAMD
USA/WA-CDC-UW21050429001/2021	Howard et al	EPI_ISL_2161882	MZ257653	UW Virology Lab	CDC-OAMD
USA/CT-CDC-LC0040246/2021	Howard et al	EPI_ISL_1680784	MZ036194	?	?
USA/MD-CDC-LC0050660/2021	Howard et al	EPI_ISL_1926860	MZ141329	?	?
USA/MA-CDC-QDX25063030/2021	Howard et al	EPI_ISL_2397517	MZ337104	?	?
USA/CO-CDC-FG-029563/2021	Howard et al	EPI_ISL_1992631	MZ155267	?	?
USA/CA-CDC-FG-028180/2021	Howard et al	EPI_ISL_1992346	MZ154982	?	?
USA/CA-CDC-FG-028082/2021	Howard et al	EPI_ISL_1992350	MZ154986	?	?
USA/WV-CDC-LC0021233/2021	Cook et al	EPI_ISL_1421785	MW844544	?	?
USA/PA-CDC-LC0047143/2021	Howard et al	EPI_ISL_1800885	MZ071545	?	?
USA/PA-CDC-LC0049763/2021	Howard et al	EPI_ISL_1925952	MZ140607	?	?
USA/NV-CDC-LC0055992/2021	Howard et al	EPI_ISL_2046319	MZ181563	?	?
USA/NM-CDC-LC0055915/2021	Howard et al	EPI_ISL_2046203	MZ181448	?	?
USA/CT-CDC-LC0048550/2021	Howard et al	EPI_ISL_1801880	MZ072502	?	?
USA/WV-CDC-LC0045598/2021	Howard et al	EPI_ISL_1799547	MZ070208	?	?
USA/NV-CDC-LC0059343/2021	Howard et al	EPI_ISL_2185498	MZ254594	?	?
USA/WA-CDC-UW21051726458/2021	Howard et al	EPI_ISL_2426297	MZ477040	UW Virology Lab	CDC-OAMD
England/QEUH-1279B75/2021	VanSteenhouse et al	EPI_ISL_1045673	OD989574	Lighthouse Lab in Glasgow	Wellcome Sanger Institute
USA/VA-CDC-LC0020590/2021	Cook et al	EPI_ISL_1298359	MW783578	?	?
USA/DC-DFS-PHL-0717/2021	Nguyen et al	EPI_ISL_2725483	MZ488050	?	?
Pakistan/UHS-PAK-S11/2021	Alikhan et al	EPI_ISL_2100449	OU207305	University of Health Sciences	Quadram Institute Bioscience
Pakistan/UHS-PAK-S10/2021	Alikhan et al	EPI_ISL_2100448	OU207357	University of Health Sciences	Quadram Institute Bioscience
USA/NY-CDC-ASC210026638/2021	Howard et al	EPI_ISL_1702030	MZ010233	?	?
Pakistan/UHS2-Pak-224/2021	Tiwari et al	EPI_ISL_3484184	OU606179	University of Health Sciences	Quadram Institute Bioscience
USA/VA-CDC-2-4420275/2021	Sheth et al	EPI_ISL_2383960	MZ331087	?	?
USA/SC-CDC-LC0049644/2021	Howard et al	EPI_ISL_1925620	MZ140381	?	?
USA/NV-CDC-ASC210050984/2021	Howard et al	EPI_ISL_1837214	MZ085758	?	?
USA/GA-CDC-ASC210018453/2021	Howard et al	EPI_ISL_1551575	MW907017	?	?
USA/NC-CDC-ASC210019715/2021	Howard et al	EPI_ISL_1649931	MW968251	?	?
USA/NC-CDC-LC0041640/2021	Howard et al	EPI_ISL_1681716	MZ037125	?	?
USA/GA-CDC-LC0039914/2021	Howard et al	EPI_ISL_1680670	MZ036080	?	?
USA/VA-CDC-LC0047206/2021	Howard et al	EPI_ISL_1800986	MZ071646	?	?
USA/MA-CDC-ASC210012861/2021	Howard et al	EPI_ISL_1551567	MW907009	?	?
USA/IN-CDC-LC0048471/2021	Howard et al	EPI_ISL_1801710	MZ072367	?	?
USA/AZ-CDC-LC0035119/2021	Howard et al	EPI_ISL_1550200	MW914463	?	?
USA/MA-CDC-QDX22207272/2021	Cook et al	EPI_ISL_1291536	MW773717	?	?
USA/MA-CDC-QDX22727988/2021	Cook et al	EPI_ISL_1422857	MW841977	?	?
USA/MA-CDC-QDX22635791/2021	Cook et al	EPI_ISL_1422780	MW842182	?	?
USA/MA-CDC-STM-000032353/2021	Howard et al	EPI_ISL_1493836	MW877232	?	?
USA/MA-CDC-LC0024964/2021	Howard et al	EPI_ISL_1481066	MW869373	?	?
USA/MA-CDC-QDX22783748/2021	Howard et al	EPI_ISL_1480850	MW865164	?	?
USA/MA-CDC-QDX22760990/2021	Howard et al	EPI_ISL_1480709	MW865040	?	?
USA/RI-CDCBI-CRSP_01380/2021	Lemieux et al	EPI_ISL_1413215	MW835022	Broad Institute Clinical Research Sequencing Platform	Broad Institute Genomic Center for Infectious Diseases
USA/RI-CDC-ASC210006496/2021	Howard et al	EPI_ISL_1561205	MW993704	?	?
USA/NH-CDC-LC0037124/2021	Howard et al	EPI_ISL_1610438	MZ001642	?	?
USA/KY-CDC-LC0049001/2021	Howard et al	EPI_ISL_1802661	MZ073281	?	?
USA/NJ-CDC-ASC210065091/2021	Howard et al	EPI_ISL_2283868	MZ296108	?	?
USA/DE-CDC-LC0084730/2021	Howard et al	EPI_ISL_2927638	MZ555364	Laboratory Corporation of America	CDC-OAMD
USA/DE-CDC-ASC210111342/2021	Howard et al	EPI_ISL_3217337	MZ705341	Aegis Sciences Corporation	CDC-OAMD
USA/OH-CDC-ASC210015347/2021	Howard et al	EPI_ISL_1649853	MW968173	?	?
USA/SC-CDC-LC0061058/2021	Howard et al	EPI_ISL_2306089	MZ307442	?	?
Lebanon/QIB-482/2021	Tiwari et al	EPI_ISL_3343687	OU601664	Laboratory of Molecular Biology and Cancer Immunology	Quadram Institute Bioscience
USA/FL-CDC-FG-030916/2021	Howard et al	EPI_ISL_2043658	OL315052	?	?
USA/IA-CDC-2-4331929/2021	Sheth et al	EPI_ISL_2105187	MZ206271	?	?
USA/IN-CDC-LC0042014/2021	Howard et al	EPI_ISL_1682760	MZ037771	?	?
USA/IN-CDC-LC0049652/2021	Howard et al	EPI_ISL_1925721	MZ140482	?	?
USA/IN-CDC-LC0045514/2021	Howard et al	EPI_ISL_1799637	MZ070298	?	?
Lebanon/QIB-391/2021	Tiwari et al	EPI_ISL_3343589	OU607979	Laboratory of Molecular Biology and Cancer Immunology	Quadram Institute Bioscience
Lebanon/QIB-592/2021	Tiwari et al	EPI_ISL_3343791	OU607149	Laboratory of Molecular Biology and Cancer Immunology	Quadram Institute Bioscience
USA/NC-CDC-LC0048302/2021	Howard et al	EPI_ISL_1801988	MZ072609	?	?
USA/PA-CDC-LC0054213/2021	Howard et al	EPI_ISL_2044715	MZ179962	?	?
USA/OH-CDC-LC0055925/2021	Howard et al	EPI_ISL_2046118	MZ181363	?	?
USA/IL-CDC-ASC210001766/2021	Howard et al	EPI_ISL_1550435	MW905077	?	?
USA/MD-MDH-1264/2021	Keller et al	EPI_ISL_1238835	MW751597	?	?
USA/FL-CDC-FG-011243/2021	Howard et al	EPI_ISL_1555343	MW910638	?	?
USA/IL-CDC-LC0048606/2021	Howard et al	EPI_ISL_1802050	MZ072671	?	?
USA/WV-CDC-LC0054656/2021	Howard et al	EPI_ISL_2045381	MZ180627	?	?
PAK/JRCGR_SCV-95_MARDAN-06/2021	Irfan et al	EPI_ISL_2466728	MZ328041	?	?
USA/MD-CDC-LC0072837/2021	Howard et al	EPI_ISL_4381349	OK234676	?	?
USA/IL-CDC-LC0058630/2021	Howard et al	EPI_ISL_2184631	MZ253733	?	?
USA/IN-CDC-LC0064778/2021	Howard et al	EPI_ISL_2397856	MZ341041	?	?
USA/NJ-CDC-ASC210044887/2021	Howard et al	EPI_ISL_4360064	OK291550	?	?
OU419998	?	EPI_ISL_1247987	OU419998	University College London, Great Ormond Street Hospital for Children NHS Foundation Trust, Imperial College Healthcare NHS Trust	University College London, Great Ormond Street Hospital for Children NHS Foundation Trust, Imperial College Healthcare NHS Trust
USA/IN-CDC-LC0048607/2021	Howard et al	EPI_ISL_1802194	MZ072814	?	?
USA/IL-CDC-LC0049351/2021	Howard et al	EPI_ISL_1802655	MZ073275	?	?
USA/AZ-CDC-ASC210003821/2021	Howard et al	EPI_ISL_2241926	MZ255756	?	?
USA/TG808742/2021	Bowers et al	EPI_ISL_1592117	MZ915613	Sonora Quest Laboratories - Phoenix	The Translational Genomics Research Institute COVID submission group
USA/TG767803/2021	Bowers et al	EPI_ISL_1363259	MZ911414	Sonora Quest Laboratories - Phoenix	The Translational Genomics Research Institute COVID submission group
USA/TG787295/2021	Bowers et al	EPI_ISL_1465351	MZ911525	Sonora Quest Laboratories - Phoenix	The Translational Genomics Research Institute COVID submission group
USA/TG787340/2021	Bowers et al	EPI_ISL_1465413	MZ911497	Sonora Quest Laboratories - Phoenix	The Translational Genomics Research Institute COVID submission group
USA/TG811839/2021	Bowers et al	EPI_ISL_2423955	MZ918599	Sonora Quest Laboratories - Phoenix	The Translational Genomics Research Institute COVID submission group
USA/TG808681/2021	Bowers et al	EPI_ISL_1592164	MZ915609	Sonora Quest Laboratories - Phoenix	The Translational Genomics Research Institute COVID submission group
USA/NMDOH-2021095630/2021	Johnson et al	EPI_ISL_3452195	MZ832681	New Mexico Department of Health Scientific Laboratory	New Mexico Department of Health Scientific Laboratory
USA/AZ-CDC-ASC210058715/2021	Howard et al	EPI_ISL_2187598	MZ238067	?	?
USA/AZ-CDC-ASC210058717/2021	Howard et al	EPI_ISL_2158895	MZ238419	?	?
USA/NMDOH-2021095639/2021	Johnson et al	EPI_ISL_3452215	MZ832688	New Mexico Department of Health Scientific Laboratory	New Mexico Department of Health Scientific Laboratory
USA/NMDOH-2021095689/2021	Johnson et al	EPI_ISL_3452285	MZ832713	New Mexico Department of Health Scientific Laboratory	New Mexico Department of Health Scientific Laboratory
USA/CA-CDC-FG-021990/2021	Howard et al	EPI_ISL_1733932	MZ033511	?	?
USA/TG808675/2021	Bowers et al	EPI_ISL_1591894	MZ915606	Sonora Quest Laboratories - Phoenix	The Translational Genomics Research Institute COVID submission group
USA/AZ-CDC-LC0043750/2021	Howard et al	EPI_ISL_1684574	MZ039204	?	?
USA/AZ-CDC-LC0045403/2021	Howard et al	EPI_ISL_1799296	MZ069965	?	?
USA/AZ-CDC-QDX23454085/2021	Howard et al	EPI_ISL_1615056	MW931017	?	?
USA/OR-CDC-LC0045299/2021	Howard et al	EPI_ISL_1799360	MZ070029	?	?
USA/OR-CDC-ASC210031092/2021	Howard et al	EPI_ISL_2042058	MZ188403	?	?
USA/CA-CDC-LC0056318/2021	Howard et al	EPI_ISL_2046826	MZ182069	?	?
USA/AZ-4174/2021	Huynh et al	EPI_ISL_2854209	MZ504116	?	?
USA/AZ-CDC-LC0043832/2021	Howard et al	EPI_ISL_1684841	MZ039470	?	?
USA/TG832294/2021	Bowers et al	EPI_ISL_1909686	MZ916461	Sonora Quest Laboratories - Phoenix	The Translational Genomics Research Institute COVID submission group
USA/AZ-CDC-QDX24193445/2021	Howard et al	EPI_ISL_2011212	MZ161530	?	?
USA/AZ-CDC-QDX23917461/2021	Howard et al	EPI_ISL_1906016	MZ090172	?	?
USA/OH-CDC-IBX853669191146/2021	Howard et al	EPI_ISL_1802818	MZ058324	?	?
USA/TG817027/2021	Bowers et al	EPI_ISL_1707181	MZ916130	Regional Center for Border Health	The Translational Genomics Research Institute COVID submission group
LBN/Lebanon16-B.1.1.7/2021	abdel sater et al	?	MZ772929	?	?
USA/LA-CDC-2-4242197/2021	Sheth et al	EPI_ISL_3354786	MZ780285	?	?
USA/MD-MDH-1463/2021	Keller et al	EPI_ISL_1482982	MW864114	?	?
Pakistan/UHS-PAK-S46/2021	Alikhan et al	EPI_ISL_2100472	OU207424	University of Health Sciences	Quadram Institute Bioscience
Pakistan/UHS-PAK-S15/2021	Alikhan et al	EPI_ISL_2100452	OU207418	University of Health Sciences	Quadram Institute Bioscience
USA/UT-CDC-ASC210045840/2021	Howard et al	EPI_ISL_1689993	MZ025629	?	?
USA/UT-CDC-LC0043633/2021	Howard et al	EPI_ISL_1684501	MZ039131	?	?
USA/UT-UPHL-210707793676/2021	Gupta et al	EPI_ISL_2857939	MZ728460	Utah Public Health Laboratory	Utah Public Health Laboratory Infectious Disease submission group
USA/UT-UPHL-210707581504/2021	Gupta et al	EPI_ISL_2858004	MZ728355	Utah Public Health Laboratory	Utah Public Health Laboratory Infectious Disease submission group
USA/UT-UPHL-210707619696/2021	Gupta et al	EPI_ISL_2857968	MZ728377	Utah Public Health Laboratory	Utah Public Health Laboratory Infectious Disease submission group
USA/UT-UPHL-210707358122/2021	Gupta et al	EPI_ISL_2857938	MZ728245	Utah Public Health Laboratory	Utah Public Health Laboratory Infectious Disease submission group
USA/FL-CDC-ASC210014503/2021	Howard et al	EPI_ISL_1551084	MW905746	?	?
Pakistan/UHS-PAK-S82/2021	Alikhan et al	EPI_ISL_2100497	OU207366	University of Health Sciences	Quadram Institute Bioscience
Pakistan/UHS-PAK-S52/2021	Alikhan et al	EPI_ISL_2100476	OU207363	University of Health Sciences	Quadram Institute Bioscience
Pakistan/UHS2-Pak-35/2021	Tiwari et al	EPI_ISL_3484145	OU610008	University of Health Sciences	Quadram Institute Bioscience
Pakistan/UHS2-Pak-148/2021	Tiwari et al	EPI_ISL_3483908	OU604579	University of Health Sciences	Quadram Institute Bioscience
USA/NY-CDC-LC0058157/2021	Howard et al	EPI_ISL_2184311	MZ253413	?	?
Pakistan/UHS2-Pak-130/2021	Tiwari et al	EPI_ISL_3484072	OU607021	University of Health Sciences	Quadram Institute Bioscience
Pakistan/UHS2-Pak-54/2021	Tiwari et al	EPI_ISL_3483818	OU600481	University of Health Sciences	Quadram Institute Bioscience
Pakistan/UHS2-Pak-127/2021	Tiwari et al	EPI_ISL_3484023	OU602695	University of Health Sciences	Quadram Institute Bioscience
Pakistan/UHS2-Pak-86/2021	Tiwari et al	EPI_ISL_3484294	OU606874	University of Health Sciences	Quadram Institute Bioscience
OU395577	?	EPI_ISL_1637176	OU395577	University College London, Great Ormond Street Hospital for Children NHS Foundation Trust, Imperial College Healthcare NHS Trust	University College London, Great Ormond Street Hospital for Children NHS Foundation Trust, Imperial College Healthcare NHS Trust
USA/SD-CDC-2-4242980/2021	Sheth et al	EPI_ISL_1823582	MZ082497	?	?
USA/KY-CDC-LC0048551/2021	Howard et al	EPI_ISL_1801911	MZ072533	?	?
USA/MI-CDC-LC0050630/2021	Howard et al	EPI_ISL_1926881	MZ141350	?	?
USA/PA-CDC-LC0060278/2021	Howard et al	EPI_ISL_2305549	MZ306944	?	?
USA/MA-CDC-LC0042348/2021	Howard et al	EPI_ISL_1683208	MZ037998	?	?
USA/OR-CDC-LC0055921/2021	Howard et al	EPI_ISL_2046160	MZ181405	?	?
USA/WV-CDC-LC0064946/2021	Howard et al	EPI_ISL_2397827	MZ341012	?	?
USA/WV-CDC-LC0064940/2021	Howard et al	EPI_ISL_2397834	MZ341019	?	?
USA/TX-CDC-FG-031778/2021	Howard et al	EPI_ISL_2043902	OL315295	?	?
USA/TX-CDC-FG-031769/2021	Howard et al	EPI_ISL_2043900	OL315293	?	?
USA/MD-CDC-LC0049318/2021	Howard et al	EPI_ISL_1802354	MZ072974	?	?
[truncated: 5,906 more rows]
